# Supplementary material for: Co-occurrence network analysis unveils the actual differential impact on the olive root microbiota by two Verticillium wilt biocontrol rhizobacteria
Source: Environ Microbiome. 2023 Mar 22;18:21. doi: 10.1186/s40793-023-00480-2 (PMC10035242; doi:10.1186/s40793-023-00480-2)
Supplement: Supplementary file 1 — Supplementary Material 1 [file 40793_2023_480_MOESM1_ESM.xlsx]

## Sheet: Phyla_Treatment_Time_relabun
Relative abundance of major (> 1%) and minor (<1%) phyla at each sampling time (0, 15, 30 and 50 days after bacterization)
	Kingdom	Phylum	CON_0	CON_15	CON_30	CON_50	Vd_15	Vd_30	Vd_50	PICF7_15	PICF7_30	PICF7_50	PIC73_15	PIC73_30	PIC73_50	PICF7_Vd_15	PICF7_Vd_30	PICF7_Vd_50	PIC73_Vd_15	PIC73_Vd_30	PIC73_Vd_50	CON_0SD	CON_15SD	CON_30SD	CON_50SD	PIC73_15SD	PIC73_30SD	PIC73_50SD	PIC73_Vd_15SD	PIC73_Vd_30SD	PIC73_Vd_50SD	PICF7_15SD	PICF7_30SD	PICF7_50SD	PICF7_Vd_15SD	PICF7_Vd_30SD	PICF7_Vd_50SD	Vd_15SD	Vd_30SD	Vd_50SD
MAJOR PHYLA (rel. abundance >1%)	Bacteria	Proteobacteria	56.4708	55.7205	56.6463	53.0219	57.0138	54.8672	52.3667	55.1268	51.284	55.8178	54.8724	53.5462	55.3855	55.4273	54.8289	55.0098	56.2651	54.4879	54.7136	3.0847	4.21554	3.44807	2.49765	5.0173	3.37751	3.58666	2.36251	2.59122	2.4893	4.81695	3.04746	2.29875	2.23009	3.25459	3.31442	4.18503	3.33952	2.92544
	Bacteria	Actinobacteria	17.5727	20.2673	20.9687	23.7758	20.4916	22.715	25.5834	22.6008	23.2595	23.524	19.2775	22.861	21.9424	25.0276	22.8332	23.492	20.9289	24.2933	23.0882	3.5112	3.19647	3.36064	3.94007	3.9084	3.78421	3.05548	2.50562	2.64548	2.2039	3.08461	3.2599	2.92627	4.04202	3.90052	2.30773	3.5942	2.23852	4.68281
	Bacteria	Bacteroidetes	16.2864	13.6541	13.8232	15.5431	13.5185	14.1586	13.7032	14.2494	16.6339	13.0467	16.5112	15.8389	13.9551	11.5837	13.8884	13.512	13.5866	13.6575	13.6999	3.05304	2.77553	1.82748	2.46366	3.59252	2.54698	1.34271	3.59812	1.92066	2.11169	3.56687	3.09385	1.68488	2.93421	2.62726	2.72873	2.25403	2.2709	2.79925
	Bacteria	Candidatus_Saccharibacteria	1.81792	1.62204	2.07086	2.03591	1.99128	2.03166	2.25363	2.00757	2.22133	2.21456	2.58263	2.25626	2.9716	2.03878	2.08561	2.8424	2.03833	2.02966	2.76336	0.774875	0.582026	0.738943	0.741342	1.45471	0.744479	1.51349	0.634863	0.707207	1.00933	0.591358	0.813883	0.589473	0.949947	0.949355	0.977424	0.856564	0.664625	1.09476
	Bacteria	Verrucomicrobia	2.93729	3.31683	2.36411	1.99403	2.68417	2.29603	2.08111	2.28722	2.08169	1.80347	2.28891	2.28297	2.20425	2.17056	2.38336	1.99146	2.55748	2.03927	2.13348	0.601319	0.910218	0.598789	0.432147	0.369258	0.440302	0.486101	0.547865	0.529786	0.49112	0.393478	0.847635	0.329075	0.373547	0.434149	0.428117	0.442194	0.477882	0.488606
	Bacteria	Spirochaetes	1.17201	1.22063	1.19336	1.00621	1.13485	1.24664	1.26322	0.942441	1.28019	1.24686	0.921904	1.14497	1.07188	0.985696	1.09538	0.908316	1.15174	1.33212	1.05979	0.41171	0.341655	0.577899	0.596006	0.413888	0.637721	0.341059	0.503756	0.335733	0.435794	0.366768	0.604204	0.380682	0.312857	0.297739	0.220506	0.495353	0.527122	0.432225
	Bacteria	Chloroflexi	1.23525	1.14275	0.963655	0.848325	0.751903	1.10984	0.899738	0.968147	0.826694	0.879715	1.24823	0.509536	0.706225	0.575204	0.639666	0.697542	0.907325	0.530814	0.847854	0.79748	0.498889	0.623776	0.21998	1.56186	0.177166	0.375199	0.482369	0.397324	0.438097	0.378017	0.385995	0.512502	0.541446	0.414114	0.30492	0.294555	0.527029	0.350332
	Bacteria	Armatimonadetes	0.702025	1.08332	0.603145	0.337396	0.839326	0.311842	0.482147	0.538408	0.732565	0.383423	0.503309	0.450913	0.424935	0.90935	1.00167	0.276273	1.11748	0.587713	0.336742	0.84498	1.16527	0.680146	0.461073	0.557001	0.415913	0.38753	1.07918	0.45126	0.411008	0.413425	0.82193	0.340285	0.941234	0.964905	0.266982	0.650006	0.185797	0.575614
	Bacteria	Acidobacteria	1.01903	1.06442	0.815595	1.01153	0.856097	0.81567	0.874028	0.726496	0.795772	0.686372	0.821769	0.66544	0.847973	0.669832	0.768361	0.852706	0.812881	0.649515	0.912678	0.383381	0.466862	0.129951	0.30662	0.258193	0.221017	0.336301	0.213496	0.244552	0.241799	0.314252	0.318429	0.247378	0.330305	0.139022	0.18538	0.372449	0.143593	0.500992
MINOR PHYLA (rel. abundance <1%)	Bacteria	Firmicutes	0.267949	0.257343	0.16467	0.127313	0.111437	0.100727	0.128012	0.105605	0.386898	0.082011	0.520163	0.069296	0.0916888	0.161192	0.096502	0.063445	0.179223	0.0657683	0.0820818	0.186053	0.175518	0.204003	0.102156	1.28723	0.074379	0.121367	0.196147	0.0404756	0.0955731	0.0691293	1.09273	0.0820051	0.101672	0.119729	0.0695271	0.0752172	0.0799991	0.0911729
	Bacteria	Chlamydiae	0.26494	0.353664	0.124907	0.0450505	0.296958	0.103825	0.0970759	0.184405	0.179651	0.0754294	0.157961	0.106032	0.0762212	0.174358	0.144576	0.085234	0.146659	0.0774784	0.0937323	0.268177	0.22427	0.127568	0.0406408	0.113581	0.0650628	0.0470708	0.111621	0.0752404	0.0644651	0.139768	0.118781	0.0839369	0.107553	0.0913803	0.0591928	0.182823	0.10258	0.0778602
	Bacteria	Planctomycetes	0.0895984	0.155852	0.0591063	0.0871277	0.136346	0.121483	0.111613	0.083131	0.102857	0.105274	0.0963584	0.0850846	0.135204	0.110055	0.06542	0.100564	0.106088	0.0930524	0.0947156	0.133568	0.162057	0.0351193	0.0410473	0.0541128	0.0745107	0.0901613	0.0635855	0.0761394	0.0465267	0.0520807	0.102354	0.0633885	0.0825269	0.0768849	0.046654	0.179434	0.0862928	0.0697838
	Bacteria	Gemmatimonadetes	0.0371413	0.0418885	0.105097	0.115448	0.0742663	0.0709866	0.0942925	0.0729355	0.128225	0.094529	0.102574	0.101129	0.117931	0.0783888	0.105516	0.111301	0.0892454	0.113128	0.102531	0.0400917	0.0497863	0.0338591	0.0514592	0.0433593	0.0493681	0.071551	0.0417832	0.0449162	0.0592331	0.0485814	0.0608841	0.0384518	0.022857	0.063469	0.0365844	0.0415052	0.0539108	0.0391908
	Bacteria	Parcubacteria	0.0467495	0.0397419	0.0257151	0.00922776	0.0412247	0.0116179	0.0200263	0.03678	0.0337254	0.014283	0.0198911	0.028042	0.029229	0.0347762	0.034915	0.016905	0.0490317	0.0146446	0.0300811	0.0493398	0.0499656	0.0283354	0.0120239	0.0252237	0.0200209	0.0191322	0.0519294	0.0251047	0.039992	0.0461882	0.0285477	0.0178901	0.0317086	0.0279222	0.015319	0.047225	0.0148614	0.0185136
	Bacteria	Latescibacteria	0.0584045	0.0388041	0.0350234	0.016846	0.00947751	0.0262025	0.016481	0.0342361	0.023414	0.0147979	0.0253069	0.0374844	0.0131849	0.0171739	0.01659	0.0204119	0.0110808	0.0155465	0.0235095	0.0552661	0.0476962	0.0444569	0.0164612	0.0305984	0.0281572	0.0130682	0.0169273	0.0166642	0.0328317	0.0364801	0.0454543	0.0207059	0.0370619	0.0185821	0.0260089	0.0110009	0.023061	0.0140069
	Bacteria	candidate_division_WPS-1	0.0217543	0.0207645	0.0364912	0.024716	0.0487934	0.0126268	0.0253212	0.0356408	0.0295541	0.0107421	0.0498015	0.0168018	0.0266862	0.0360605	0.0118231	0.0196574	0.0528776	0.0126457	0.0176656	0.0270069	0.0251211	0.0264444	0.023131	0.030673	0.0219625	0.0156828	0.022752	0.0136752	0.0167484	0.0262849	0.0230542	0.0101569	0.0293266	0.013444	0.0201099	0.0233005	0.0178242	0.0200212
