# Supplementary material for: Co-occurrence network analysis unveils the actual differential impact on the olive root microbiota by two Verticillium wilt biocontrol rhizobacteria
Source: Environ Microbiome. 2023 Mar 22;18:21. doi: 10.1186/s40793-023-00480-2 (PMC10035242; doi:10.1186/s40793-023-00480-2)
Supplement: Supplementary file 2 — Supplementary Material 2 [file 40793_2023_480_MOESM2_ESM.xlsx]

## Sheet: Genera_Treatment_relabun
Relative abundance of major (> 1%) and minor (<1%) bacterial genera considering sampling times altogether
	Kingdom	Phylum	Class	Order	Family	Genus	CON	Vd	PICF7	PICF7_Vd	PIC73	PIC73_Vd	CONSD	VdSD	PICF7SD	PICF7_VdSD	PIC73SD	PIC73_VdSD
MAJOR GENERA (rel. abundance >1%)	unclassified	unclassified	unclassified	unclassified	unclassified	unclassified	20.2154	20.5266	18.6511	18.5365	19.3119	18.5833	3.56345	4.06614	4.12271	4.08349	4.1872	3.88009
	Bacteria	Actinobacteria	Actinobacteria	Streptomycetales	Streptomycetaceae	Streptomyces	9.22642	10.3124	9.0345	8.71595	9.45023	9.01734	2.82301	3.15722	2.88991	2.28964	3.48856	2.34002
	Bacteria	Proteobacteria	Gammaproteobacteria	Xanthomonadales	Rhodanobacteraceae	Dyella	7.1509	5.1678	7.51773	8.46368	7.29934	7.84516	3.05969	2.0254	2.63073	2.82257	2.44967	2.74524
	Bacteria	Actinobacteria	Actinobacteria	Streptomycetales	Streptomycetaceae	Streptacidiphilus	2.9553	4.72741	5.29782	5.41123	3.72768	4.2557	2.8061	3.56337	3.09106	3.61518	3.07556	2.88395
	Bacteria	Proteobacteria	Gammaproteobacteria	Cellvibrionales	Cellvibrionaceae	Cellvibrio	3.99391	4.06482	4.27328	4.34233	4.77314	4.00093	2.25829	1.61559	2.08095	2.29888	1.7086	2.06453
	Bacteria	Proteobacteria	Alphaproteobacteria	Rhodospirillales	Rhodospirillaceae	Dongia	3.83858	2.94915	2.9287	2.80139	2.67058	2.72115	1.85246	1.33904	1.37897	1.64888	0.908568	1.45712
	Bacteria	Bacteroidetes	Cytophagia	Cytophagales	Fulvivirgaceae	Chryseolinea	3.16125	3.14527	2.72835	2.2026	3.16001	2.5383	1.43946	1.39682	1.39347	1.05593	2.06938	1.18445
	Bacteria	Actinobacteria	Actinobacteria	Micromonosporales	Micromonosporaceae	Actinoplanes	2.39802	2.23482	2.93726	2.89623	2.69267	2.79582	1.25265	0.80591	1.37321	1.49866	1.11856	0.977158
	Bacteria	Bacteroidetes	Chitinophagia	Chitinophagales	Chitinophagaceae	Niastella	2.87504	2.56705	2.41619	2.32441	2.88211	2.4507	1.00243	0.898568	0.925936	0.86951	1.27856	0.739301
	Bacteria	Proteobacteria	Betaproteobacteria	Burkholderiales	Burkholderiaceae	Trinickia	1.90282	2.42293	2.57648	2.1871	1.93093	2.7238	1.75968	1.83579	1.81971	1.69391	1.71113	2.35178
	Bacteria	Bacteroidetes	Cytophagia	Cytophagales	Fulvivirgaceae	Ohtaekwangia	2.2586	2.01075	2.65665	2.34561	2.22323	2.1541	1.00956	0.883431	1.45767	1.83212	1.1268	0.892219
	Bacteria	Bacteroidetes	Flavobacteriia	Flavobacteriales	Flavobacteriaceae	Flavobacterium	2.03022	1.75808	2.3968	1.75451	2.74904	1.94239	1.2778	1.04015	2.58661	1.11132	1.78391	0.887801
	Bacteria	Proteobacteria	Alphaproteobacteria	Rhizobiales	Rhizobiaceae	Rhizobium	1.83472	2.09241	1.98623	1.8683	2.26163	2.15544	0.644765	0.883386	0.621206	0.691991	0.704717	0.626322
	Bacteria	Proteobacteria	Alphaproteobacteria	Caulobacterales	Caulobacteraceae	Asticcacaulis	1.51356	1.30847	1.70628	2.19794	1.74021	1.85981	0.796672	0.607782	0.534135	0.976695	0.730005	1.01458
	Bacteria	Proteobacteria	Alphaproteobacteria	Sphingomonadales	Sphingomonadaceae	Sphingomonas	1.42951	1.25167	1.49279	1.84734	1.392	1.93907	0.753683	0.569282	0.655879	1.13131	0.638624	0.830749
	Bacteria	Proteobacteria	Gammaproteobacteria	Gammaproteobacteria_incertae_sedis	Gammaproteobacteria_incertae_sedis	Acidibacter	1.55705	1.5143	1.39176	1.1998	1.42966	1.39865	0.575671	0.44435	0.448867	0.464688	0.476854	0.382188
	Bacteria	Proteobacteria	Alphaproteobacteria	Rhizobiales	Devosiaceae	Devosia	1.20699	1.38815	1.31109	1.38473	1.38076	1.39696	0.320273	0.267763	0.318569	0.296926	0.28531	0.285792
	Bacteria	Proteobacteria	Alphaproteobacteria	Sphingomonadales	Sphingomonadaceae	Sphingobium	1.3654	1.48658	1.14634	1.21325	1.22859	1.34	0.637559	0.701095	0.477902	0.56863	0.577561	0.686595
	Bacteria	Proteobacteria	Alphaproteobacteria	Sphingomonadales	Erythrobacteraceae	Novosphingobium	1.09184	1.28498	1.30866	1.52718	1.32712	1.23567	0.501745	1.416	0.641039	0.835846	0.669671	0.493423
	Bacteria	Proteobacteria	Betaproteobacteria	Nitrosomonadales	Sterolibacteriaceae	Georgfuchsia	1.60824	1.45523	1.14673	1.13303	1.24664	1.07821	0.635432	0.754149	0.454966	0.5026	0.556572	0.553363
	Bacteria	Spirochaetes	Spirochaetia	Spirochaetales	Spirochaetaceae	Spirochaeta	1.14805	1.2149	1.1565	0.996465	1.04625	1.18122	0.481955	0.472993	0.47319	0.281196	0.473704	0.431176
	Bacteria	Proteobacteria	Alphaproteobacteria	Rhizobiales	Rhizobiaceae	Agrobacterium	0.623402	0.861005	1.03699	0.843426	1.02346	0.744382	0.415754	1.12204	0.626323	0.471324	0.798547	0.562503
MINOR GENERA (rel. abundance <1%)	Bacteria	Proteobacteria	Alphaproteobacteria	Rhizobiales	Bradyrhizobiaceae	Pseudolabrys	0.977005	0.95779	0.849767	0.80773	0.837224	0.883274	0.382377	0.330403	0.350129	0.25781	0.260085	0.330106
	Bacteria	Proteobacteria	Alphaproteobacteria	Rhizobiales	Bradyrhizobiaceae	Bradyrhizobium	0.816306	0.903248	0.794046	0.803008	0.88242	0.798205	0.265443	0.281698	0.181952	0.245906	0.281411	0.190874
	Bacteria	Actinobacteria	Actinobacteria	Mycobacteriales	Mycobacteriaceae	Mycobacterium	0.809753	0.760353	0.633498	0.77552	0.664717	0.707759	0.396707	0.365852	0.303737	0.501053	0.337664	0.386644
	Bacteria	Proteobacteria	Alphaproteobacteria	Rhizobiales	Phyllobacteriaceae	Mesorhizobium	0.629871	0.645548	0.689568	0.803038	0.745364	0.717311	0.210541	0.303357	0.21081	0.253662	0.257047	0.248172
	Bacteria	Bacteroidetes	Chitinophagia	Chitinophagales	Chitinophagaceae	Flavitalea	0.724942	0.63365	0.657671	0.649644	0.608012	0.753371	0.33747	0.319495	0.282116	0.241015	0.303674	0.578362
	Bacteria	Proteobacteria	Gammaproteobacteria	Xanthomonadales	Rhodanobacteraceae	Dokdonella	0.835408	0.582518	0.648822	0.619873	0.627149	0.592441	0.354946	0.291729	0.332158	0.315374	0.290244	0.377489
	Bacteria	Proteobacteria	Alphaproteobacteria	Sphingomonadales	Erythrobacteraceae	Altererythrobacter	0.673928	0.695309	0.582333	0.642988	0.617373	0.649651	0.401911	0.473794	0.367516	0.428505	0.406748	0.40866
	Bacteria	Proteobacteria	Betaproteobacteria	Nitrosomonadales	Methylophilaceae	Methylophilus	0.605637	0.718097	0.590388	0.657459	0.666169	0.620555	0.342673	0.408987	0.287077	0.365751	0.273134	0.310745
	Bacteria	Actinobacteria	Actinobacteria	Micrococcales	Microbacteriaceae	Leifsonia	0.491492	0.429633	0.598137	0.798793	0.543076	0.809928	0.39378	0.275302	0.452617	0.697774	0.285608	0.890788
	Bacteria	Armatimonadetes	Armatimonadia	Armatimonadales	Armatimonadaceae	Armatimonas/Armatimonadetes_gp1	0.681472	0.544438	0.551465	0.7291	0.459719	0.680645	0.841055	0.54281	0.56546	0.832789	0.444607	0.765914
	Bacteria	Proteobacteria	Betaproteobacteria	Burkholderiales	Comamonadaceae	Hylemonella	0.591215	0.663403	0.592118	0.417132	0.698453	0.612225	0.288735	0.445337	0.398899	0.272972	0.516106	0.416401
	Bacteria	Bacteroidetes	Chitinophagia	Chitinophagales	Chitinophagaceae	Terrimonas	0.499935	0.505722	0.643223	0.5885	0.649382	0.625945	0.278304	0.283419	0.211738	0.190113	0.301125	0.202222
	Bacteria	Bacteroidetes	Chitinophagia	Chitinophagales	Chitinophagaceae	Chitinophaga	0.50471	0.523263	0.535906	0.67492	0.605852	0.657836	0.361812	0.311059	0.270792	0.584483	0.285181	0.480741
	Bacteria	Proteobacteria	Alphaproteobacteria	Rhizobiales	Hyphomicrobiaceae	Hyphomicrobium	0.5499	0.594274	0.534391	0.511725	0.566992	0.555199	0.287389	0.253844	0.206828	0.234687	0.218752	0.231575
	Bacteria	Proteobacteria	Betaproteobacteria	Burkholderiales	Comamonadaceae	Piscinibacter	0.517347	0.662106	0.555172	0.495647	0.483583	0.437502	0.744611	0.565203	0.625423	0.698168	0.554809	0.433517
	Bacteria	Proteobacteria	Alphaproteobacteria	Sneathiellales	Sneathiellaceae	Ferrovibrio	0.650735	0.478931	0.452343	0.379193	0.489519	0.443103	0.374672	0.242436	0.263349	0.190127	0.277426	0.30498
	Bacteria	Bacteroidetes	Cytophagia	Cytophagales	Cytophagaceae	Chryseotalea	0.48267	0.471874	0.485561	0.414874	0.418278	0.48447	0.365535	0.290597	0.273182	0.201898	0.207638	0.241649
	Bacteria	Actinobacteria	Actinobacteria	Micrococcales	Microbacteriaceae	Humibacter	0.335649	0.239937	0.430305	0.560171	0.341223	0.562502	0.536892	0.233659	0.489045	0.560876	0.345187	0.69264
	Bacteria	Proteobacteria	Gammaproteobacteria	Xanthomonadales	Xanthomonadaceae	Pseudoxanthomonas	0.387769	0.399461	0.401463	0.30571	0.556478	0.315587	0.325894	0.327754	0.324438	0.190907	0.528752	0.199723
	Bacteria	Bacteroidetes	Cytophagia	Cytophagales	Reichenbachiellaceae	Marinoscillum	0.428393	0.347473	0.388863	0.368214	0.356174	0.433285	0.269003	0.230839	0.172708	0.200198	0.251499	0.23605
	Bacteria	Proteobacteria	Alphaproteobacteria	Caulobacterales	Caulobacteraceae	Phenylobacterium	0.437916	0.506401	0.320843	0.369508	0.313408	0.323506	0.190336	0.206052	0.145208	0.165609	0.161351	0.153597
	Bacteria	Verrucomicrobia	Opitutae	Opitutales	Opitutaceae	Ereboglobus	0.461916	0.476173	0.309129	0.341839	0.330217	0.31614	0.363652	0.265967	0.193413	0.226622	0.164146	0.152765
	Bacteria	Actinobacteria	Actinobacteria	Propionibacteriales	Nocardioidaceae	Nocardioides	0.357815	0.346271	0.336072	0.438663	0.347549	0.377356	0.124066	0.156758	0.142641	0.19897	0.149842	0.126206
	Bacteria	Verrucomicrobia	Opitutae	Opitutales	Opitutaceae	Oleiharenicola	0.408469	0.390598	0.342599	0.313957	0.349786	0.376589	0.217301	0.133315	0.188649	0.133151	0.171691	0.206104
	Bacteria	Proteobacteria	Alphaproteobacteria	Rhizobiales	Aurantimonadaceae	Aureimonas	0.288145	0.22617	0.303596	0.486318	0.226389	0.602743	0.260904	0.203361	0.277464	0.462946	0.249934	0.744694
	Bacteria	Proteobacteria	Deltaproteobacteria	Myxococcales	Sandaracinaceae	Sandaracinus	0.414968	0.357887	0.307227	0.186682	0.321386	0.283552	0.403952	0.372588	0.308881	0.260586	0.387962	0.415523
	Bacteria	Verrucomicrobia	Terrimicrobia	Terrimicrobiales	Terrimicrobiaceae	Terrimicrobium	0.340464	0.346236	0.266205	0.262696	0.273155	0.264241	0.246153	0.2049	0.149823	0.152944	0.111242	0.154544
	Bacteria	Proteobacteria	Deltaproteobacteria	Myxococcales	Phaselicystidaceae	Phaselicystis	0.319744	0.39039	0.230218	0.236605	0.245377	0.215212	0.298805	0.505968	0.179185	0.261019	0.190609	0.170586
	Bacteria	Proteobacteria	Betaproteobacteria	Rhodocyclales	Zoogloeaceae	Azoarcus	0.397872	0.235939	0.207805	0.296358	0.200673	0.248	0.481265	0.201188	0.296374	0.319249	0.283495	0.286316
	Bacteria	Proteobacteria	Gammaproteobacteria	Xanthomonadales	Rhodanobacteraceae	Rhodanobacter	0.186084	0.2141	0.193467	0.329706	0.267706	0.38977	0.259636	0.264516	0.191607	0.398679	0.381451	0.441759
	Bacteria	Actinobacteria	Thermoleophilia	Solirubrobacterales	Baekduiaceae	Baekduia	0.281793	0.23015	0.306634	0.266456	0.261387	0.182194	0.216078	0.130221	0.268484	0.206838	0.146058	0.0870097
	Bacteria	Proteobacteria	Gammaproteobacteria	Nevskiales	Steroidobacteraceae	Steroidobacter	0.254559	0.408959	0.254693	0.144466	0.206543	0.230515	0.25267	0.287852	0.224444	0.153428	0.259133	0.242017
	Bacteria	Proteobacteria	Gammaproteobacteria	Xanthomonadales	Xanthomonadaceae	Chujaibacter	0.180056	0.170135	0.240719	0.331019	0.171179	0.383717	0.227362	0.2151	0.440025	0.417617	0.169572	0.499909
	Bacteria	Proteobacteria	Alphaproteobacteria	Rhizobiales	Hyphomicrobiaceae	Pedomicrobium	0.279194	0.245253	0.240268	0.199244	0.196644	0.207341	0.195184	0.15907	0.141507	0.156416	0.120389	0.143125
	Bacteria	Proteobacteria	Betaproteobacteria	Burkholderiales	Alcaligenaceae	Bordetella	0.16541	0.322221	0.293559	0.211382	0.192786	0.172266	0.339778	0.578267	0.309576	0.25388	0.284283	0.267674
	Bacteria	Bacteroidetes	Sphingobacteriia	Sphingobacteriales	Sphingobacteriaceae	Mucilaginibacter	0.235944	0.186187	0.21859	0.261359	0.240825	0.209027	0.140262	0.123294	0.11971	0.130241	0.222219	0.15328
	Bacteria	Proteobacteria	Betaproteobacteria	Burkholderiales	Comamonadaceae	Curvibacter	0.223528	0.274816	0.237498	0.163764	0.229556	0.202178	0.129536	0.207818	0.154445	0.117262	0.182684	0.147972
	Bacteria	Acidobacteria	Acidobacteria_Gp6	Acidobacteria_Gp6_ois	Acidobacteria_Gp6_fis	Gp6	0.281774	0.212621	0.197801	0.197991	0.240315	0.198155	0.214658	0.104569	0.116257	0.0785714	0.119773	0.0877659
	Bacteria	Proteobacteria	Betaproteobacteria	Burkholderiales	Burkholderiales_incertae_sedis	Paucibacter	0.201276	0.231408	0.208261	0.21539	0.235146	0.227734	0.124651	0.125024	0.112929	0.13208	0.142463	0.131757
	Bacteria	Chloroflexi	Ktedonobacteria	Ktedonobacterales	Ktedonobacteraceae	Ktedonobacter	0.296186	0.196618	0.224236	0.126713	0.191436	0.203317	0.321332	0.214482	0.230288	0.124317	0.213524	0.248477
	Bacteria	Proteobacteria	Alphaproteobacteria	Sphingomonadales	Sphingomonadaceae	Rhizorhabdus	0.234187	0.270466	0.186495	0.164371	0.186021	0.16628	0.182539	0.205856	0.139143	0.174562	0.12573	0.150837
	Bacteria	Proteobacteria	Gammaproteobacteria	Legionellales	Legionellaceae	Legionella	0.1839	0.172013	0.216452	0.24513	0.11447	0.225752	0.246656	0.209937	0.277169	0.360887	0.11311	0.264573
	Bacteria	Proteobacteria	Alphaproteobacteria	Rhizobiales	Methylocystaceae	Methylocystis	0.219714	0.191344	0.186352	0.17869	0.168543	0.190626	0.125994	0.102957	0.124067	0.100349	0.0984302	0.128151
	Bacteria	Verrucomicrobia	Opitutae	Opitutales	Opitutaceae	Opitutus	0.227765	0.179527	0.16885	0.198773	0.173336	0.178752	0.147708	0.0885016	0.0817708	0.0788577	0.0851527	0.0961228
	Bacteria	Bacteroidetes	Chitinophagia	Chitinophagales	Chitinophagaceae	Taibaiella	0.14681	0.158932	0.153736	0.179007	0.21137	0.187099	0.069705	0.0810652	0.0808133	0.0668301	0.101796	0.0928564
	Bacteria	Acidobacteria	Acidobacteria_Gp10	Acidobacteria_Gp10_ois	Acidobacteria_Gp10_fis	Gp10	0.183443	0.250877	0.135657	0.148507	0.141638	0.170056	0.177012	0.299289	0.145912	0.192987	0.154387	0.187687
	Bacteria	Proteobacteria	Betaproteobacteria	Burkholderiales	Burkholderiaceae	Paraburkholderia	0.11942	0.161792	0.124309	0.223373	0.188301	0.13851	0.215061	0.266261	0.135473	0.304211	0.232972	0.144213
	Bacteria	Acidobacteria	Acidobacteria_Gp1	Acidobacteria_Gp1_ois	Acidobacteria_Gp1_fis	Occallatibacter	0.182347	0.138992	0.147711	0.175294	0.130565	0.176759	0.102892	0.104762	0.168521	0.111517	0.104215	0.124911
	Bacteria	Proteobacteria	Alphaproteobacteria	Rhizobiales	Bradyrhizobiaceae	Afipia	0.109353	0.131131	0.153505	0.185068	0.175268	0.163766	0.0832454	0.0676453	0.0737754	0.0842946	0.116071	0.0956764
	Bacteria	Proteobacteria	Gammaproteobacteria	Pseudomonadales	Pseudomonadaceae	Pseudomonas	0.107726	0.224792	0.157084	0.20328	0.0871477	0.118872	0.108436	0.857074	0.116838	0.438971	0.0991269	0.125583
	Bacteria	Proteobacteria	Alphaproteobacteria	Micropepsales	Micropepsaceae	Micropepsis	0.147416	0.110288	0.157739	0.154711	0.154632	0.149203	0.0946806	0.0686845	0.0876228	0.113384	0.0849826	0.0830248
	Bacteria	Proteobacteria	Gammaproteobacteria	Xanthomonadales	Xanthomonadaceae	Xanthomonas	0.0936565	0.140166	0.121144	0.129251	0.196948	0.143534	0.0756974	0.125984	0.111906	0.147508	0.176119	0.146611
	Bacteria	Proteobacteria	Alphaproteobacteria	Rhizobiales	Hyphomicrobiaceae	Methyloligella	0.123689	0.0998019	0.139081	0.152457	0.0988869	0.161749	0.0935328	0.0857262	0.0873989	0.109793	0.0559885	0.113962
	Bacteria	Proteobacteria	Alphaproteobacteria	Micropepsales	Micropepsaceae	Rhizomicrobium	0.139057	0.107121	0.116729	0.127722	0.116411	0.0963818	0.0810973	0.068738	0.0666925	0.0681724	0.041878	0.0451182
	Bacteria	Actinobacteria	Actinobacteria	Frankiales	Frankiaceae	Jatrophihabitans	0.1019	0.0931448	0.0440613	0.192099	0.0703456	0.176989	0.157282	0.201185	0.0681679	0.32774	0.0986487	0.282865
	Bacteria	Proteobacteria	Alphaproteobacteria	Caulobacterales	Caulobacteraceae	Caulobacter	0.152608	0.116298	0.098396	0.0712803	0.0951185	0.10762	0.114892	0.13315	0.0953492	0.0480054	0.0942262	0.112461
	Bacteria	Verrucomicrobia	Verrucomicrobiae	Verrucomicrobiales	Verrucomicrobiaceae	Luteolibacter	0.0735079	0.106379	0.103062	0.104693	0.105732	0.116782	0.0612977	0.0989695	0.0521749	0.0515417	0.0604176	0.0471218
	Bacteria	Actinobacteria	Actinobacteria	Propionibacteriales	Kribbellaceae	Kribbella	0.066678	0.0739592	0.109402	0.117444	0.128278	0.109786	0.0633208	0.0661993	0.0973334	0.0873532	0.110565	0.0841075
	Bacteria	Proteobacteria	Alphaproteobacteria	Rhizobiales	Kaistiaceae	Bauldia	0.101239	0.128765	0.0993583	0.0902778	0.0991107	0.0849879	0.106344	0.113037	0.0927078	0.0808162	0.102611	0.096136
	Bacteria	Actinobacteria	Actinobacteria	Micrococcales	Microbacteriaceae	Amnibacterium	0.0698871	0.0696064	0.0792917	0.155996	0.109003	0.110635	0.0870034	0.0851206	0.0941691	0.278254	0.162391	0.189191
	Bacteria	Proteobacteria	Alphaproteobacteria	Rhizobiales	Rhizobiaceae	Neorhizobium	0.0731125	0.133335	0.0710506	0.0608343	0.10907	0.132435	0.0654512	0.118126	0.0773317	0.0858614	0.0967651	0.259802
	Bacteria	Proteobacteria	Deltaproteobacteria	Myxococcales	Myxococcaceae	Aggregicoccus	0.106869	0.101425	0.0851922	0.0844331	0.100751	0.0865666	0.0780522	0.0522964	0.0487317	0.0479292	0.0600505	0.0510843
	Bacteria	Gemmatimonadetes	Gemmatimonadetes	Gemmatimonadales	Gemmatimonadaceae	Roseisolibacter	0.0748937	0.0798485	0.098563	0.0984019	0.107212	0.101635	0.0558476	0.0449782	0.0536395	0.0451731	0.0546668	0.0485339
	Bacteria	Actinobacteria	Actinobacteria	Micrococcales	Microbacteriaceae	Gryllotalpicola	0.0587961	0.070127	0.055346	0.139409	0.0606386	0.142042	0.0958664	0.0756498	0.1031	0.197082	0.084663	0.249048
	Bacteria	Verrucomicrobia	Opitutae	Opitutales	Opitutaceae	Alterococcus	0.101343	0.0491314	0.0921526	0.0791734	0.0958263	0.0833296	0.102169	0.0425277	0.0967038	0.0924921	0.0727524	0.0902247
	Bacteria	Proteobacteria	Betaproteobacteria	Burkholderiales	Comamonadaceae	Xenophilus	0.0927973	0.0756842	0.0619221	0.0825146	0.0918121	0.0948298	0.0659479	0.0643859	0.057695	0.0623189	0.0627111	0.0581037
	Bacteria	Proteobacteria	Betaproteobacteria	Burkholderiales	Burkholderiales_incertae_sedis	Thiomonas	0.0618479	0.0646042	0.0854399	0.0924793	0.0394035	0.151557	0.128597	0.122444	0.220358	0.155983	0.0554373	0.276804
	Bacteria	Verrucomicrobia	Opitutae	Opitutales	Opitutaceae	Lacunisphaera	0.0953554	0.0742905	0.0589946	0.0516211	0.113964	0.0811421	0.146614	0.0854476	0.0495885	0.0412411	0.0724776	0.0464897
	Bacteria	Chloroflexi	Ktedonobacteria	Ktedonobacterales	Dictyobacteraceae	Dictyobacter	0.0811155	0.104184	0.0776105	0.05755	0.0988924	0.0539485	0.176559	0.120121	0.114176	0.100948	0.327775	0.0878526
	Bacteria	Chloroflexi	Caldilineae	Caldilineales	Caldilineaceae	Litorilinea	0.103734	0.0832985	0.0793239	0.064026	0.0611679	0.0718057	0.0784596	0.0438118	0.049323	0.046429	0.0449353	0.0446425
	Bacteria	Acidobacteria	Blastocatellia	Blastocatellales	Blastocatellaceae	Stenotrophobacter	0.120787	0.073033	0.0626645	0.0669337	0.0731429	0.063964	0.130938	0.0688692	0.0505905	0.0617182	0.0798396	0.0676055
	Bacteria	Proteobacteria	Alphaproteobacteria	Rhizobiales	Bradyrhizobiaceae	Nitrobacter	0.0553197	0.0726827	0.0696759	0.0794799	0.0939788	0.072091	0.060884	0.101971	0.0660842	0.0986237	0.0858227	0.0708768
	Bacteria	Proteobacteria	Alphaproteobacteria	Rhizobiales	Rhizobiaceae	Shinella	0.0726408	0.0878265	0.0794653	0.0634561	0.0654307	0.0673468	0.0667079	0.0875916	0.061396	0.0463851	0.0357371	0.0494546
	Bacteria	Planctomycetes	Planctomycetacia	Pirellulales	Lacipirellulaceae	Lacipirellula	0.0566185	0.0911959	0.0673598	0.0730498	0.0810494	0.0660782	0.0562593	0.102664	0.0632614	0.0519624	0.0727797	0.0485262
	Bacteria	Actinobacteria	Actinobacteria	Streptosporangiales	Thermomonosporaceae	Actinoallomurus	0.0499866	0.0526052	0.0831216	0.0792309	0.0682635	0.0876718	0.0496522	0.0444822	0.0527741	0.0523218	0.0451467	0.0504415
	Bacteria	Acidobacteria	Acidobacteria_Gp3	Acidobacteria_Gp3_ois	Acidobacteria_Gp3_fis	Gp3	0.0916016	0.0710411	0.0466139	0.0755665	0.0599098	0.0615292	0.0746929	0.0644692	0.0443007	0.0806878	0.0675542	0.0530756
	Bacteria	Proteobacteria	Deltaproteobacteria	Myxococcales	Polyangiaceae	Racemicystis	0.103531	0.0682353	0.0664842	0.0427352	0.0536871	0.0650638	0.234887	0.092331	0.109565	0.0883292	0.112279	0.101971
	Bacteria	Bacteroidetes	Cytophagia	Cytophagales	Cytophagaceae	Dyadobacter	0.0625817	0.0574358	0.0711528	0.056808	0.084341	0.0624692	0.0409727	0.0282848	0.0360733	0.0370011	0.0703265	0.0342947
	Bacteria	Proteobacteria	Oligoflexia	Bacteriovoracales	Bacteriovoracaceae	Peredibacter	0.0839048	0.0685932	0.051966	0.0580901	0.0686219	0.0575745	0.0613369	0.0331358	0.0347024	0.0262669	0.034007	0.0307136
	Bacteria	Bacteroidetes	Cytophagia	Cytophagales	Cytophagaceae	Emticicia	0.0585218	0.0767903	0.0591574	0.0612964	0.0736446	0.0580867	0.0531178	0.0519038	0.0365859	0.0453038	0.0389412	0.0343524
	Bacteria	Actinobacteria	Acidimicrobiia	Acidimicrobiales	Ilumatobacteraceae	Ilumatobacter	0.0608484	0.0735674	0.0620073	0.0463561	0.0805069	0.0533256	0.0721034	0.072582	0.0723292	0.0643133	0.0705869	0.0722701
	Bacteria	Bacteroidetes	Chitinophagia	Chitinophagales	Chitinophagaceae	Edaphobaculum	0.0662333	0.0668121	0.0547359	0.0514451	0.0652736	0.0511717	0.0508622	0.036957	0.0372417	0.0256717	0.0358722	0.0457056
	Bacteria	Proteobacteria	Alphaproteobacteria	Rhodospirillales	Reyranellaceae	Reyranella	0.0774753	0.0533259	0.0473283	0.0549367	0.0503956	0.0565777	0.0602701	0.0530706	0.0475737	0.045366	0.0554951	0.0498408
	Bacteria	Proteobacteria	Alphaproteobacteria	Rhizobiales	Bradyrhizobiaceae	Rhodoplanes	0.088236	0.0475116	0.0658037	0.0445456	0.0440473	0.0484048	0.0788569	0.054614	0.051483	0.0488983	0.0540476	0.0625805
	Bacteria	Actinobacteria	Actinobacteria	Geodermatophilales	Geodermatophilaceae	Blastococcus	0.0623228	0.0532909	0.0433257	0.0671393	0.0421812	0.0573776	0.0565792	0.0473186	0.0511002	0.0684737	0.0590441	0.0584197
	Bacteria	Proteobacteria	Alphaproteobacteria	Rhizobiales	Rhizobiaceae	Allorhizobium	0.0500953	0.0366704	0.0487854	0.0548345	0.0562657	0.0787902	0.0672041	0.0513996	0.0601864	0.0608506	0.071341	0.0889273
	Bacteria	Proteobacteria	Gammaproteobacteria	Enterobacterales	Yersiniaceae	Rahnella	0.0310666	0.0278963	0.0348753	0.0835947	0.0915669	0.0406418	0.0537343	0.042797	0.0424813	0.188847	0.137858	0.0547645
	Bacteria	Proteobacteria	Alphaproteobacteria	Rhodospirillales	Rhodospirillaceae	Lacibacterium	0.050029	0.0538671	0.0578556	0.0477409	0.051669	0.0474347	0.041957	0.0312285	0.0285794	0.0299628	0.022541	0.0321146
	Bacteria	Acidobacteria	Acidobacteria_Gp3	Acidobacteria_Gp3_ois	Acidobacteria_Gp3_fis	Paludibaculum	0.049515	0.041123	0.0547216	0.0479347	0.0557613	0.0528245	0.0346604	0.0283664	0.0362673	0.0269418	0.0256784	0.0300456
	Bacteria	Bacteroidetes	Chitinophagia	Chitinophagales	Chitinophagaceae	Compostibacter	0.0394206	0.0295796	0.0429046	0.0909966	0.0353693	0.0620494	0.0398267	0.0446136	0.0486113	0.0993059	0.0365562	0.0673256
	Bacteria	Actinobacteria	Acidimicrobiia	Acidimicrobiales	Iamiaceae	Iamia	0.0477815	0.0491782	0.0571662	0.0366568	0.0625638	0.0464615	0.0421106	0.0361373	0.0452353	0.0307475	0.0469054	0.0267009
	Bacteria	Proteobacteria	Betaproteobacteria	Burkholderiales	Comamonadaceae	Variovorax	0.0445443	0.0391286	0.0487336	0.0483695	0.0429826	0.0665373	0.0430731	0.0439592	0.0384872	0.0396701	0.0396649	0.0379427
	Bacteria	Firmicutes	Bacilli	Bacillales	Bacillaceae_1	Neobacillus	0.0633998	0.0489885	0.0326953	0.0468154	0.038238	0.04715	0.0731587	0.0526193	0.038996	0.0489623	0.0520812	0.0437862
	Bacteria	Acidobacteria	Acidobacteria_Gp1	Acidobacteria_Gp1_ois	Acidobacteria_Gp1_fis	Edaphobacter	0.0413775	0.0319177	0.0615368	0.0414847	0.0532627	0.0447859	0.046211	0.0334924	0.0649703	0.0376112	0.0424209	0.0398959
	Bacteria	Chloroflexi	Chloroflexia	Chloroflexales	Oscillochloridaceae	Oscillochloris	0.0499726	0.0460044	0.0486511	0.0396822	0.043698	0.0391712	0.0382111	0.0344127	0.0444238	0.0436071	0.04551	0.0417683
	Bacteria	Proteobacteria	Betaproteobacteria	Burkholderiales	Comamonadaceae	Aquabacterium	0.0463436	0.0674097	0.0419597	0.0261331	0.0509303	0.0309004	0.0652591	0.0808964	0.0746024	0.0394848	0.0546472	0.0529384
	Bacteria	Actinobacteria	Thermoleophilia	Solirubrobacterales	Solirubrobacteraceae	Solirubrobacter	0.0492747	0.0514169	0.0410652	0.0388254	0.0303743	0.0478454	0.0330831	0.0534101	0.0215016	0.0292809	0.0311677	0.0293279
	Bacteria	Proteobacteria	Alphaproteobacteria	Rhodospirillales	Acetobacteraceae	Acidocella	0.0390101	0.04304	0.0457872	0.0209799	0.011957	0.0957519	0.0920465	0.141199	0.137868	0.04039	0.0236974	0.208148
	Bacteria	Proteobacteria	Alphaproteobacteria	Rhizobiales	Rhizobiaceae	Pararhizobium	0.0401718	0.0771136	0.0268276	0.0198516	0.0410959	0.0512601	0.147205	0.148655	0.0955288	0.0654264	0.119237	0.151107
	Bacteria	Proteobacteria	Deltaproteobacteria	Myxococcales	Kofleriaceae	Kofleria	0.0529419	0.067665	0.0332059	0.0294115	0.0278415	0.0443952	0.0560491	0.063259	0.0333014	0.0424095	0.0396591	0.0527986
	Bacteria	Proteobacteria	Betaproteobacteria	Burkholderiales	Comamonadaceae	Aquincola	0.0540928	0.0544275	0.0559607	0.0230665	0.0280299	0.0383864	0.116928	0.0723867	0.102294	0.0501725	0.0445819	0.0644502
	Bacteria	Proteobacteria	Alphaproteobacteria	Rhodospirillales	Thalassobaculaceae	Thalassobaculum	0.0475468	0.0520267	0.0342008	0.0406311	0.0388473	0.0370311	0.0491158	0.0305896	0.0370637	0.046189	0.0458233	0.0396299
	Bacteria	Proteobacteria	Alphaproteobacteria	Rhodobacterales	Rhodobacteraceae	Defluviimonas	0.0411077	0.0396601	0.0434579	0.0524078	0.0337593	0.0336971	0.0559085	0.039784	0.0491427	0.0702052	0.0335673	0.047184
	Bacteria	Proteobacteria	Betaproteobacteria	Burkholderiales	Comamonadaceae	Acidovorax	0.0356608	0.0819323	0.0400349	0.0171875	0.0339629	0.0251102	0.0566271	0.105907	0.0697809	0.0313187	0.0633878	0.0448661
	Bacteria	Actinobacteria	Acidimicrobiia	Acidimicrobiales	Ilumatobacteraceae	Desertimonas	0.0486012	0.0382029	0.0444573	0.0290875	0.0372645	0.031357	0.0501299	0.0512431	0.0520494	0.0410244	0.0536983	0.0389673
	Bacteria	Proteobacteria	Alphaproteobacteria	Rhodobacterales	Rhodobacteraceae	Rhodobacter	0.0290384	0.0401942	0.049169	0.0409356	0.0342317	0.0332747	0.0375109	0.0685845	0.0856619	0.0409255	0.0404241	0.0498856
	Bacteria	Chloroflexi	Anaerolineae	Anaerolineales	Anaerolineaceae	Ornatilinea	0.0607169	0.0421375	0.0334264	0.0216872	0.0255638	0.0352725	0.0893277	0.0580691	0.0454956	0.0338513	0.0456382	0.0690739
	Bacteria	Proteobacteria	Gammaproteobacteria	Xanthomonadales	Rhodanobacteraceae	Luteibacter	0.0127079	0.0202423	0.0306588	0.0513166	0.0401207	0.0567944	0.0216679	0.0308793	0.029188	0.0717862	0.0526613	0.0672168
	Bacteria	Proteobacteria	Gammaproteobacteria	Enterobacterales	Enterobacteriaceae	Enterobacter	0.0207846	0.0137799	0.030315	0.0388212	0.0264878	0.0766065	0.0429263	0.0412487	0.0641093	0.0986867	0.0604561	0.217593
	Bacteria	Actinobacteria	Actinobacteria	Micromonosporales	Micromonosporaceae	Micromonospora	0.046544	0.0481492	0.0342929	0.0139203	0.0304449	0.0288692	0.0568311	0.0753403	0.0602668	0.0267662	0.0541431	0.0518926
	Bacteria	Bacteroidetes	Chitinophagia	Chitinophagales	Chitinophagaceae	Parasegetibacter	0.0450968	0.0313156	0.0334015	0.021975	0.0345236	0.031306	0.0422144	0.0327394	0.0376054	0.0337024	0.0393892	0.0341309
	Bacteria	Actinobacteria	Actinobacteria	Micromonosporales	Micromonosporaceae	Catellatospora	0.0240556	0.0907374	0.03958	0.00631986	0.018326	0.011275	0.0767111	0.298846	0.216788	0.0346153	0.0596523	0.0403302
	Bacteria	Actinobacteria	Thermoleophilia	Solirubrobacterales	Conexibacteraceae	Conexibacter	0.022331	0.0267448	0.0367609	0.0341428	0.0371971	0.0302926	0.0332496	0.0335533	0.0249044	0.0250641	0.0243824	0.0222183
	Bacteria	Bacteroidetes	Chitinophagia	Chitinophagales	Chitinophagaceae	Niabella	0.0197315	0.0284454	0.0310199	0.0393103	0.0386354	0.0294663	0.0330071	0.0388297	0.033751	0.0449453	0.0388744	0.0287568
	Bacteria	Proteobacteria	Alphaproteobacteria	Sphingomonadales	Erythrobacteraceae	Erythrobacter	0.0350414	0.0331428	0.0257569	0.0230915	0.0275054	0.0389872	0.08299	0.0679387	0.0559945	0.0568125	0.0649762	0.0923228
	Bacteria	Proteobacteria	Alphaproteobacteria	Caulobacterales	Hyphomonadaceae	Euryhalocaulis	0.0362232	0.0308711	0.0276273	0.0271003	0.0274067	0.0334443	0.0337188	0.0363099	0.0249821	0.0340918	0.0343347	0.044747
	Bacteria	Bacteroidetes	Chitinophagia	Chitinophagales	Chitinophagaceae	Puia	0.0289852	0.0280963	0.0340242	0.031497	0.0282273	0.0312756	0.0377665	0.0322007	0.0254581	0.0192513	0.0167997	0.0215439
	Bacteria	Planctomycetes	Planctomycetacia	Pirellulales	Lacipirellulaceae	Bythopirellula	0.0413027	0.0319517	0.0297275	0.018963	0.0244997	0.031874	0.0686209	0.0385498	0.0370075	0.0362591	0.0374884	0.0431097
	Bacteria	Proteobacteria	Alphaproteobacteria	Rhizobiales	Boseaceae	Bosea	0.0308533	0.0319399	0.0271197	0.027034	0.026233	0.032425	0.0396018	0.032403	0.0371263	0.029555	0.0347696	0.0365916
	Bacteria	Proteobacteria	Betaproteobacteria	Burkholderiales	Comamonadaceae	Caldimonas	0.0242654	0.0305754	0.067665	0.0172998	0.0182191	0.0163032	0.0696112	0.060397	0.209406	0.0491864	0.0531643	0.036114
	Bacteria	Proteobacteria	Betaproteobacteria	Burkholderiales	Comamonadaceae	Pelomonas	0.0232336	0.0349029	0.019701	0.0274411	0.0260981	0.0420562	0.0902695	0.0723669	0.0290937	0.045153	0.0402346	0.0636389
	Bacteria	Proteobacteria	Alphaproteobacteria	Parvularculales	Parvularculaceae	Marinicaulis	0.0217693	0.0206771	0.0301318	0.0331153	0.030154	0.0292395	0.0391145	0.0264614	0.0392615	0.055842	0.0387152	0.0443733
	Bacteria	Actinobacteria	Actinobacteria	Micrococcales	Demequinaceae	Demequina	0.0129559	0.0329341	0.0235935	0.0224879	0.0344361	0.0328503	0.0249487	0.0401882	0.0342996	0.0384765	0.0510805	0.0552184
	Bacteria	Verrucomicrobia	Opitutae	Puniceicoccales	Puniceicoccaceae	Pelagicoccus	0.0351173	0.0187253	0.021134	0.0216587	0.0293887	0.0319746	0.0645784	0.0406948	0.0299942	0.0367369	0.0609388	0.0561339
	Bacteria	Proteobacteria	Alphaproteobacteria	Rhizobiales	Beijerinckiaceae	Methylocapsa	0.0155444	0.015399	0.015056	0.0253549	0.0268783	0.0583709	0.0396125	0.041449	0.0305912	0.0511245	0.0534887	0.13854
	Bacteria	Proteobacteria	Alphaproteobacteria	Rhizobiales	Phyllobacteriaceae	Chelativorans	0.0311822	0.0146355	0.0313253	0.0220235	0.0318643	0.0164543	0.0642876	0.029427	0.0467634	0.040822	0.0349977	0.0408033
	Bacteria	Acidobacteria	Acidobacteria_Gp16	Acidobacteria_Gp16_ois	Acidobacteria_Gp16_fis	Gp16	0.0267979	0.0289943	0.0295079	0.00992181	0.0237993	0.0236177	0.0365549	0.0405418	0.0397713	0.0190309	0.0326231	0.0378051
	Bacteria	Proteobacteria	Alphaproteobacteria	Sneathiellales	Sneathiellaceae	Taonella	0.0353464	0.0329239	0.0224881	0.0150643	0.0124309	0.0220859	0.0457071	0.0373147	0.0383407	0.0320528	0.0285317	0.0340403
	Bacteria	Proteobacteria	Alphaproteobacteria	Rhodospirillales	Geminicoccaceae	Arboricoccus	0.0267868	0.0260547	0.0174685	0.0240304	0.0201705	0.022889	0.0330533	0.0405201	0.0205547	0.0269221	0.0187345	0.0234636
	Bacteria	Actinobacteria	Acidimicrobiia	Acidimicrobiales	Iamiaceae	Actinomarinicola	0.0326992	0.0221753	0.0149887	0.0287711	0.0199703	0.0171334	0.0449794	0.0356755	0.0230813	0.0362071	0.0336488	0.0224812
	Bacteria	Proteobacteria	Gammaproteobacteria	Xanthomonadales	Xanthomonadaceae	Stenotrophomonas	0.00119741	0.00106015	0.000973431	0.0150043	0.00142496	0.00884247	0.00539973	0.00414865	0.00398118	0.05571	0.00460897	0.0460886
	Bacteria	Actinobacteria	Actinobacteria	Propionibacteriales	Propionibacteriaceae	Cutibacterium	0.000163065	0.000333429	0.00062851	0	0.000236855	0.000855489	0.00103131	0.00126899	0.00239704	0	0.00129731	0.00367947
	Bacteria	Actinobacteria	Actinobacteria	Micrococcales	Micrococcaceae	Micrococcus	0	0	0	0.000677798	0	0	0	0	0	0.00371245	0	0
	Bacteria	Proteobacteria	Alphaproteobacteria	Rhizobiales	Methylobacteriaceae	Methylobacterium	0.000279705	0	0	0	0	0	0.00176901	0	0	0	0	0
