# Supplementary material for: Co-occurrence network analysis unveils the actual differential impact on the olive root microbiota by two Verticillium wilt biocontrol rhizobacteria
Source: Environ Microbiome. 2023 Mar 22;18:21. doi: 10.1186/s40793-023-00480-2 (PMC10035242; doi:10.1186/s40793-023-00480-2)
Supplement: Supplementary file 3 — Supplementary Material 3 [file 40793_2023_480_MOESM3_ESM.xlsx]

## Sheet: Genera_Treatment_Time_relabun
Relative abundance of major (> 1%) and minor (<1%) bacterial genera at each sampling time (0, 15, 30 and 50 days after bacterization)
	Kingdom	Phylum	Class	Order	Family	Genus	CON_0	CON_15	CON_30	CON_50	Vd_15	Vd_30	Vd_50	PICF7_15	PICF7_30	PICF7_50	PIC73_15	PIC73_30	PIC73_50	PICF7_Vd_15	PICF7_Vd_30	PICF7_Vd_50	PIC73_Vd_15	PIC73_Vd_30	PIC73_Vd_50	CON_0SD	CON_15SD	CON_30SD	CON_50SD	PIC73_15SD	PIC73_30SD	PIC73_50SD	PIC73_Vd_15SD	PIC73_Vd_30SD	PIC73_Vd_50SD	PICF7_15SD	PICF7_30SD	PICF7_50SD	PICF7_Vd_15SD	PICF7_Vd_30SD	PICF7_Vd_50SD	Vd_15SD	Vd_30SD	Vd_50SD
MAJOR GENERA (rel. abundance >1%)	unclassified	unclassified	unclassified	unclassified	unclassified	unclassified	21.4857	20.3006	19.612	19.4634	20.9393	21.9946	18.6458	18.1429	18.3614	19.449	19.6183	18.3546	19.9627	15.8876	20.0311	19.691	18.6713	17.1394	19.9391	3.77603	3.40788	2.20723	4.63119	5.33774	4.28948	2.83017	3.73472	3.84564	3.92507	3.87419	4.33673	4.45679	3.75999	3.99512	3.44567	4.88108	2.46316	4.10709
	Bacteria	Actinobacteria	Actinobacteria	Streptomycetales	Streptomycetaceae	Streptomyces	8.47124	9.46266	8.77583	10.1959	10.118	10.4437	10.3757	8.07903	9.69153	9.33295	8.04697	10.2566	10.0471	7.91171	8.90797	9.32816	8.61788	8.75476	9.67937	2.81873	3.6245	2.61624	2.15437	2.90988	4.0509	3.32131	2.37315	2.00554	2.6924	3.84806	2.65218	1.86442	2.32536	2.19864	2.33986	3.18992	1.91186	4.26881
	Bacteria	Proteobacteria	Gammaproteobacteria	Xanthomonadales	Rhodanobacteraceae	Dyella	7.22433	8.04517	8.22284	5.11125	5.35177	4.94208	5.20955	6.92018	6.79798	8.83504	7.72548	7.09856	7.07397	10.5794	7.0835	7.7281	8.87589	7.70504	6.95454	2.56261	3.09543	3.72635	1.93372	2.83933	2.11861	2.54615	3.40548	2.80188	1.65899	2.12804	3.27119	2.04216	2.35562	2.81375	2.12447	1.89595	2.05374	2.30429
	Bacteria	Actinobacteria	Actinobacteria	Streptomycetales	Streptomycetaceae	Streptacidiphilus	1.61558	1.41023	3.54036	5.25503	2.80888	3.92742	7.44592	7.25411	4.42045	4.21888	3.49079	4.55257	3.13969	6.4245	5.29598	4.51323	3.30556	5.48457	3.97697	1.66256	2.09293	2.58434	3.06508	2.28085	4.52007	1.90876	2.77617	3.65845	1.71496	3.63039	2.46939	2.26021	5.05596	3.0798	2.23905	1.7481	1.91494	4.60211
	Bacteria	Proteobacteria	Gammaproteobacteria	Cellvibrionales	Cellvibrionaceae	Cellvibrio	3.46023	3.40563	4.7234	4.38638	3.7377	3.95133	4.50544	4.75914	3.54833	4.51237	3.8219	5.5772	4.92032	3.85268	4.56091	4.6134	2.94711	4.67722	4.37847	1.93557	2.86527	2.12396	2.04173	1.21414	1.87285	1.63619	1.30751	2.2074	2.29157	1.58581	2.59291	1.9508	1.87343	2.96564	2.07918	1.84131	1.59859	1.4545
	Bacteria	Proteobacteria	Alphaproteobacteria	Rhodospirillales	Rhodospirillaceae	Dongia	4.45208	4.76186	3.8193	2.3211	3.58471	3.20634	2.05641	3.2448	3.11781	2.4235	3.14522	2.44144	2.42508	2.63069	3.54768	2.22579	3.76651	1.79633	2.60061	1.28294	2.13268	2.0299	0.794489	1.21096	0.58702	0.687965	1.6243	1.00477	1.0064	1.20546	1.71935	1.13298	1.75574	2.05092	0.67254	1.3791	1.28263	0.906986
	Bacteria	Bacteroidetes	Cytophagia	Cytophagales	Fulvivirgaceae	Chryseolinea	3.82639	3.43147	2.35613	3.03102	3.08336	3.51115	2.84129	2.89841	3.14365	2.14299	4.34641	2.41838	2.71523	1.45458	2.53995	2.61328	2.8157	1.96926	2.82994	1.71181	1.75888	0.971634	0.836059	2.76262	1.68503	0.965619	1.39027	0.84254	1.15673	1.70438	1.43494	0.829633	1.16758	0.736938	0.866507	0.906165	1.94382	1.19653
	Bacteria	Proteobacteria	Betaproteobacteria	Burkholderiales	Burkholderiaceae	Trinickia	1.21029	1.58047	2.64441	2.17611	2.02441	2.48	2.76439	3.45726	1.96569	2.30649	2.70777	1.11398	1.97105	2.30485	1.45781	2.79865	2.71084	2.85149	2.60905	1.14525	1.72103	2.25621	1.64674	1.32276	1.06771	2.26516	2.97232	2.29006	1.92604	1.97694	1.68644	1.60002	1.80731	1.20827	1.87014	1.38967	1.82878	2.29653
	Bacteria	Actinobacteria	Actinobacteria	Micromonosporales	Micromonosporaceae	Actinoplanes	1.57792	2.23091	2.9032	2.88004	1.98775	2.39031	2.3264	1.79069	3.3898	3.63129	2.34957	2.86626	2.86218	2.33668	3.05239	3.29962	2.11278	3.06254	3.21214	0.664857	1.31514	1.24845	1.3226	1.2396	1.09474	1.04895	0.931285	0.681257	0.97739	0.711876	1.55836	0.957866	1.20195	1.98214	1.14356	0.580819	0.898992	0.918293
	Bacteria	Bacteroidetes	Chitinophagia	Chitinophagales	Chitinophagaceae	Niastella	2.908	2.66706	2.62949	3.29559	2.39471	2.44568	2.86076	2.45278	2.78273	2.01306	2.96754	3.19121	2.48757	2.121	2.38772	2.46452	2.19149	2.57419	2.58641	1.00323	1.26084	0.716594	0.965378	0.987216	1.79069	0.893866	0.892618	0.596856	0.704335	1.26778	0.55494	0.71835	0.75615	1.07581	0.796741	0.976576	1.05736	0.6203
	Bacteria	Bacteroidetes	Flavobacteriia	Flavobacteriales	Flavobacteriaceae	Flavobacterium	3.06425	1.44482	1.33732	2.2745	1.66025	1.71434	1.89964	3.32414	2.32309	1.54318	2.97834	3.78642	1.48235	2.16445	1.61937	1.4797	1.87365	2.48144	1.47208	1.45088	0.544714	0.481478	1.50773	0.995627	2.35223	0.832493	0.565646	0.936493	0.876852	3.911	1.95491	0.818285	1.39924	0.968193	0.890699	0.5933	0.727712	1.60298
	Bacteria	Bacteroidetes	Cytophagia	Cytophagales	Fulvivirgaceae	Ohtaekwangia	2.16825	1.76403	2.92805	2.17407	1.90341	2.05319	2.07564	1.32619	3.49793	3.14582	1.79916	1.95052	2.92002	1.31349	2.82754	2.8958	2.03888	1.75881	2.66461	0.982472	0.823528	1.14782	0.817855	0.927967	1.00975	1.17837	0.914438	0.536403	0.981423	0.39091	1.73018	0.825332	1.38973	2.48941	0.953623	0.854292	0.929179	0.949798
	Bacteria	Proteobacteria	Alphaproteobacteria	Rhizobiales	Rhizobiaceae	Rhizobium	1.6939	1.52345	1.89497	2.22657	2.35215	1.73156	2.1935	1.85252	2.25927	1.84689	2.26992	2.34992	2.16504	1.79835	1.76673	2.03982	2.10594	2.24192	2.11845	0.46206	0.645973	0.683774	0.631513	0.601979	0.959486	0.546027	0.609848	0.579135	0.737662	0.649341	0.63766	0.539372	0.983054	0.396704	0.607954	1.12068	0.510844	0.875579
	Bacteria	Proteobacteria	Alphaproteobacteria	Caulobacterales	Caulobacteraceae	Asticcacaulis	1.57416	1.0702	1.78845	1.62145	1.18677	1.19904	1.53959	1.83998	1.49711	1.78176	1.61794	2.1798	1.42288	2.67595	2.13244	1.78542	2.13567	1.94704	1.49671	0.772045	0.807527	0.670388	0.856361	0.606705	0.808943	0.592843	1.55632	0.599208	0.544238	0.515255	0.531745	0.544292	1.14153	1.05823	0.450678	0.654788	0.51312	0.639634
	Bacteria	Proteobacteria	Alphaproteobacteria	Sphingomonadales	Sphingomonadaceae	Sphingomonas	1.22608	1.64643	1.57776	1.26777	1.35552	1.14586	1.25363	1.50231	1.26953	1.70654	1.40142	1.34399	1.43058	2.6402	1.19096	1.71088	1.92192	2.18001	1.71529	0.857752	0.917604	0.632154	0.576534	0.737583	0.631687	0.605625	1.04492	0.777251	0.638236	0.535787	0.705575	0.703542	1.46825	0.496779	0.72361	0.640937	0.49952	0.5996
	Bacteria	Proteobacteria	Alphaproteobacteria	Sphingomonadales	Erythrobacteraceae	Novosphingobium	1.28654	1.00016	1.22761	0.853062	1.85011	0.861583	1.14326	1.17165	1.42901	1.32532	1.24065	1.49204	1.24866	2.28938	1.0377	1.25447	1.16403	1.30302	1.23996	0.544129	0.661067	0.376212	0.284599	0.716626	0.851079	0.402221	0.614225	0.445729	0.444739	0.398004	0.808953	0.688505	0.956363	0.379086	0.445529	2.37564	0.324816	0.367739
	Bacteria	Proteobacteria	Alphaproteobacteria	Sphingomonadales	Sphingomonadaceae	Sphingobium	1.14249	1.11019	1.55345	1.65549	1.4396	1.32027	1.69988	1.26374	1.08005	1.09524	0.959036	1.35126	1.37548	0.746402	1.27758	1.61575	1.05422	1.27213	1.69366	0.579738	0.40047	0.672387	0.743285	0.563361	0.419661	0.678187	0.506867	0.883007	0.497534	0.434465	0.576511	0.437836	0.53717	0.268961	0.504193	0.595004	0.427977	0.981276
	Bacteria	Proteobacteria	Betaproteobacteria	Nitrosomonadales	Sterolibacteriaceae	Georgfuchsia	1.87126	1.66775	1.55301	1.34093	1.34174	1.89163	1.13231	1.31965	0.991869	1.12866	1.29745	1.10942	1.33304	1.05222	1.28869	1.05818	1.24708	0.914375	1.07317	0.773371	0.560172	0.459969	0.680173	0.748608	0.457326	0.443296	0.618941	0.327166	0.659557	0.581178	0.470783	0.21758	0.302849	0.523424	0.63864	0.785223	0.809747	0.467504
	Bacteria	Proteobacteria	Gammaproteobacteria	Gammaproteobacteria_incertae_sedis	Gammaproteobacteria_incertae_sedis	Acidibacter	1.38234	1.35901	1.40041	2.08644	1.27117	1.73268	1.53905	1.236	1.44823	1.49104	1.44295	1.21966	1.62638	0.810466	1.26548	1.52345	1.45757	1.21507	1.5233	0.583821	0.581126	0.406947	0.419221	0.537298	0.4499	0.386535	0.356295	0.486833	0.21942	0.479252	0.515105	0.335788	0.363565	0.468224	0.234038	0.331176	0.562509	0.301285
	Bacteria	Proteobacteria	Alphaproteobacteria	Rhizobiales	Devosiaceae	Devosia	1.16342	1.16087	1.06478	1.4389	1.34487	1.38393	1.43566	1.36878	1.30084	1.26365	1.2591	1.25626	1.6269	1.41211	1.24676	1.49532	1.27843	1.40769	1.50475	0.298783	0.333225	0.257494	0.30196	0.268192	0.109827	0.27807	0.207613	0.249377	0.3595	0.316219	0.37329	0.285231	0.286442	0.248889	0.323294	0.35367	0.253062	0.19311
	Bacteria	Spirochaetes	Spirochaetia	Spirochaetales	Spirochaetaceae	Spirochaeta	1.17201	1.22063	1.19336	1.00621	1.13485	1.24664	1.26322	0.942441	1.28019	1.24686	0.921904	1.14497	1.07188	0.985696	1.09538	0.908316	1.15174	1.33212	1.05979	0.41171	0.341655	0.577899	0.596006	0.413888	0.637721	0.341059	0.503756	0.335733	0.435794	0.366768	0.604204	0.380682	0.312857	0.297739	0.220506	0.495353	0.527122	0.432225
	Bacteria	Proteobacteria	Alphaproteobacteria	Rhizobiales	Rhizobiaceae	Agrobacterium	0.647449	0.46482	0.743628	0.637709	1.3761	0.595425	0.611495	1.00335	0.927181	1.18044	0.805787	1.02419	1.2404	0.8296	0.856047	0.844632	0.559644	0.995549	0.677954	0.394582	0.372835	0.520751	0.371842	0.56904	0.550123	1.15037	0.333709	0.843172	0.29039	0.804818	0.562273	0.512458	0.692809	0.328474	0.357119	1.86147	0.195005	0.333594
	Bacteria	Proteobacteria	Alphaproteobacteria	Rhizobiales	Bradyrhizobiaceae	Pseudolabrys	0.985225	1.20452	0.808206	0.910067	1.00959	1.10688	0.756901	0.907344	0.76189	0.880068	0.925138	0.689348	0.897185	0.612948	0.898787	0.911454	0.987788	0.778234	0.883799	0.263381	0.6166	0.20849	0.215235	0.296844	0.244291	0.182459	0.446015	0.325867	0.147002	0.445751	0.301565	0.30347	0.238916	0.247195	0.180721	0.345088	0.290787	0.274947
	Bacteria	Armatimonadetes	Armatimonadia	Armatimonadales	Armatimonadaceae	Armatimonas/Armatimonadetes_gp1	0.702025	1.08332	0.603145	0.337396	0.839326	0.311842	0.482147	0.538408	0.732565	0.383423	0.503309	0.450913	0.424935	0.90935	1.00167	0.276273	1.11748	0.587713	0.336742	0.84498	1.16527	0.680146	0.461073	0.557001	0.415913	0.38753	1.07918	0.45126	0.411008	0.413425	0.82193	0.340285	0.941234	0.964905	0.266982	0.650006	0.185797	0.575614
MINOR GENERA (rel. abundance <1%)	Bacteria	Proteobacteria	Betaproteobacteria	Burkholderiales	Comamonadaceae	Piscinibacter	0.748671	0.690654	0.281041	0.349021	0.78921	0.658299	0.538809	0.393468	0.816432	0.455615	0.466243	0.483897	0.500609	0.223689	0.762246	0.501007	0.403436	0.369493	0.539577	1.31064	0.607988	0.24766	0.259761	0.489579	0.742433	0.447537	0.332844	0.612789	0.318234	0.477659	0.84355	0.452484	0.463441	1.02802	0.371287	0.643019	0.629204	0.430259
	Bacteria	Proteobacteria	Alphaproteobacteria	Rhizobiales	Bradyrhizobiaceae	Bradyrhizobium	0.713526	0.679097	0.914079	0.958522	0.921157	0.847159	0.941427	0.716986	0.827356	0.837797	0.884235	0.84756	0.915466	0.780426	0.812621	0.815976	0.807725	0.763784	0.823106	0.291738	0.262048	0.221925	0.191172	0.383692	0.214797	0.243413	0.223023	0.153335	0.205031	0.181393	0.203308	0.14994	0.328019	0.216672	0.198614	0.230298	0.352905	0.269526
	Bacteria	Actinobacteria	Actinobacteria	Mycobacteriales	Mycobacteriaceae	Mycobacterium	1.13289	0.93833	0.611067	0.556728	0.871453	0.875627	0.533979	0.7093	0.593838	0.597356	0.735713	0.69059	0.567847	1.16947	0.665416	0.491672	0.873775	0.748961	0.500542	0.425214	0.393183	0.215807	0.224963	0.476194	0.309253	0.167988	0.44108	0.385064	0.242191	0.359167	0.292916	0.269974	0.642596	0.316023	0.143927	0.367159	0.348207	0.299693
	Bacteria	Proteobacteria	Alphaproteobacteria	Sphingomonadales	Erythrobacteraceae	Altererythrobacter	0.627431	0.857098	0.584856	0.626328	0.803803	0.729709	0.552414	0.617948	0.635376	0.493676	0.681904	0.407159	0.763055	0.757485	0.518229	0.653251	0.610171	0.75709	0.581691	0.42212	0.540201	0.368388	0.207958	0.347635	0.321703	0.481089	0.449632	0.459303	0.324507	0.383333	0.508177	0.129466	0.480647	0.425276	0.384442	0.657228	0.389229	0.320619
	Bacteria	Actinobacteria	Actinobacteria	Micrococcales	Microbacteriaceae	Leifsonia	0.373162	0.647121	0.611785	0.333899	0.39367	0.367408	0.52782	0.433315	0.550494	0.810602	0.501312	0.563941	0.563976	1.35609	0.422923	0.617369	0.8522	0.994286	0.583296	0.210972	0.641896	0.313218	0.176494	0.239166	0.281704	0.351253	1.07063	1.11121	0.281061	0.383437	0.373611	0.53911	0.959577	0.186072	0.273528	0.273922	0.240301	0.3082
	Bacteria	Proteobacteria	Gammaproteobacteria	Xanthomonadales	Rhodanobacteraceae	Dokdonella	0.782567	0.856406	0.920802	0.781858	0.533466	0.703146	0.510941	0.670498	0.543445	0.732523	0.690977	0.658775	0.531694	0.603021	0.670218	0.586381	0.65762	0.514804	0.604897	0.481701	0.222015	0.40596	0.291427	0.359938	0.327716	0.136861	0.467313	0.34081	0.33621	0.338359	0.359373	0.302034	0.377813	0.306761	0.281533	0.262123	0.307486	0.294005
	Bacteria	Bacteroidetes	Chitinophagia	Chitinophagales	Chitinophagaceae	Flavitalea	0.898641	0.808358	0.659019	0.533748	0.730227	0.729725	0.440999	0.727351	0.668555	0.577106	0.735021	0.514395	0.574619	0.703865	0.740431	0.504635	1.13448	0.623206	0.502428	0.330206	0.329679	0.296887	0.317708	0.268733	0.281787	0.341503	0.862257	0.229384	0.177651	0.372069	0.247995	0.209234	0.146727	0.268268	0.2406	0.405093	0.227754	0.226019
	Bacteria	Proteobacteria	Betaproteobacteria	Burkholderiales	Comamonadaceae	Hylemonella	0.62302	0.571191	0.541435	0.629213	0.663543	0.526122	0.800544	0.333619	0.756372	0.686364	0.814331	0.564903	0.716125	0.260012	0.358053	0.633332	0.433392	0.644993	0.75829	0.349214	0.232952	0.23564	0.351554	0.722673	0.316154	0.448324	0.354903	0.541074	0.282044	0.195139	0.555398	0.228214	0.265031	0.186457	0.227702	0.631474	0.316847	0.313141
	Bacteria	Proteobacteria	Betaproteobacteria	Nitrosomonadales	Methylophilaceae	Methylophilus	0.607829	0.406137	0.597827	0.810754	0.916288	0.577432	0.66057	0.766604	0.539428	0.465133	0.606592	0.859511	0.532404	0.888672	0.623165	0.460539	0.683079	0.764774	0.413811	0.378212	0.241197	0.208669	0.415976	0.231953	0.274458	0.214235	0.357304	0.289693	0.156879	0.315923	0.272339	0.191724	0.465009	0.284219	0.173903	0.403943	0.295333	0.468278
	Bacteria	Proteobacteria	Alphaproteobacteria	Rhizobiales	Phyllobacteriaceae	Mesorhizobium	0.584692	0.578062	0.61985	0.73688	0.560397	0.636801	0.739445	0.610746	0.663457	0.794501	0.74168	0.726953	0.767459	0.96246	0.681178	0.765477	0.575364	0.801768	0.774802	0.255604	0.139547	0.217139	0.205046	0.263429	0.297602	0.232392	0.16359	0.319454	0.188828	0.187985	0.203715	0.215557	0.302768	0.193815	0.178307	0.390734	0.200253	0.29294
	Bacteria	Bacteroidetes	Chitinophagia	Chitinophagales	Chitinophagaceae	Chitinophaga	0.366098	0.267682	0.624275	0.760784	0.417863	0.462423	0.689502	0.485178	0.642387	0.480152	0.532923	0.563171	0.721462	0.785641	0.631384	0.607736	0.512038	0.810097	0.651373	0.279196	0.149216	0.197986	0.505309	0.157947	0.317622	0.336811	0.262804	0.75781	0.227876	0.279874	0.340134	0.1528	0.874952	0.506849	0.239997	0.263265	0.262622	0.355436
	Bacteria	Actinobacteria	Actinobacteria	Micrococcales	Microbacteriaceae	Humibacter	0.176857	0.512804	0.347867	0.305069	0.18744	0.16886	0.363509	0.24698	0.42751	0.616424	0.202295	0.284653	0.536722	0.580495	0.447393	0.652625	0.319594	0.746227	0.621686	0.196663	1.0114	0.332597	0.112993	0.219965	0.234988	0.461376	0.503578	1.03882	0.325837	0.285361	0.699659	0.351924	0.700573	0.621846	0.334768	0.284174	0.139043	0.224036
	Bacteria	Bacteroidetes	Chitinophagia	Chitinophagales	Chitinophagaceae	Terrimonas	0.2799	0.392666	0.607106	0.720068	0.47311	0.471948	0.572107	0.576986	0.668125	0.684558	0.54804	0.74591	0.654196	0.625818	0.495306	0.644378	0.558491	0.758052	0.561291	0.174103	0.22034	0.246273	0.250869	0.194251	0.325015	0.3564	0.192505	0.194778	0.166373	0.230868	0.225528	0.18121	0.18348	0.192359	0.176429	0.344702	0.321968	0.170295
	Bacteria	Proteobacteria	Alphaproteobacteria	Rhizobiales	Hyphomicrobiaceae	Hyphomicrobium	0.57357	0.576967	0.460836	0.588226	0.633269	0.590032	0.559522	0.495021	0.591223	0.516929	0.517611	0.556178	0.627187	0.394205	0.527178	0.613793	0.492259	0.468841	0.704498	0.467093	0.273805	0.182701	0.139614	0.26318	0.204634	0.190229	0.182319	0.209871	0.240952	0.193926	0.193627	0.238938	0.201735	0.248245	0.219007	0.324295	0.265823	0.169554
	Bacteria	Proteobacteria	Alphaproteobacteria	Sneathiellales	Sneathiellaceae	Ferrovibrio	0.857586	0.717386	0.641468	0.386501	0.54166	0.549949	0.345185	0.38991	0.370206	0.596913	0.658948	0.450416	0.359194	0.371632	0.496943	0.269005	0.61111	0.333684	0.384516	0.455823	0.290799	0.354379	0.245429	0.325083	0.241894	0.177033	0.396392	0.200264	0.232371	0.18322	0.270763	0.285547	0.165532	0.207047	0.131336	0.239643	0.264091	0.179893
	Bacteria	Bacteroidetes	Cytophagia	Cytophagales	Cytophagaceae	Chryseotalea	0.434033	0.502447	0.42962	0.564579	0.430248	0.566301	0.419073	0.305116	0.610202	0.541365	0.317141	0.424056	0.513636	0.290015	0.505831	0.448777	0.408522	0.472747	0.572142	0.620098	0.373181	0.164774	0.12009	0.196071	0.120683	0.253787	0.218624	0.183732	0.302495	0.182297	0.300812	0.244641	0.157607	0.206015	0.190454	0.163515	0.438818	0.194621
	Bacteria	Proteobacteria	Gammaproteobacteria	Xanthomonadales	Xanthomonadaceae	Pseudoxanthomonas	0.435255	0.262606	0.343769	0.509447	0.470951	0.235932	0.491499	0.373034	0.493116	0.338238	0.647342	0.42666	0.595432	0.239243	0.305436	0.372452	0.256344	0.335564	0.354855	0.385756	0.185592	0.185198	0.451846	0.564153	0.22696	0.708168	0.143891	0.266725	0.17501	0.316709	0.449221	0.149644	0.189019	0.191282	0.187775	0.344472	0.177535	0.388788
	Bacteria	Proteobacteria	Alphaproteobacteria	Rhizobiales	Aurantimonadaceae	Aureimonas	0.316508	0.319695	0.270573	0.245803	0.224899	0.184578	0.269033	0.321752	0.29547	0.293567	0.124197	0.175901	0.37907	0.864535	0.211439	0.38298	0.604705	0.841572	0.361951	0.26178	0.317388	0.290724	0.191972	0.13912	0.0872964	0.36602	1.01638	0.725921	0.314889	0.285148	0.373502	0.163408	0.533542	0.19631	0.335586	0.192548	0.128856	0.274978
	Bacteria	Proteobacteria	Deltaproteobacteria	Myxococcales	Sandaracinaceae	Sandaracinus	0.219653	0.590671	0.292844	0.556703	0.317654	0.550077	0.20593	0.34429	0.201631	0.375759	0.409307	0.123871	0.430979	0.0386774	0.338307	0.183061	0.509543	0.110007	0.231106	0.203244	0.476824	0.366629	0.434091	0.408876	0.167437	0.473809	0.600396	0.159386	0.277847	0.315706	0.301045	0.313037	0.0874294	0.374159	0.145834	0.273959	0.52705	0.161191
	Bacteria	Bacteroidetes	Cytophagia	Cytophagales	Reichenbachiellaceae	Marinoscillum	0.508944	0.58086	0.363862	0.259908	0.387877	0.379444	0.275098	0.35183	0.478141	0.336616	0.468858	0.366611	0.233054	0.335106	0.426133	0.343402	0.423984	0.490961	0.38491	0.382584	0.205673	0.117916	0.204425	0.328277	0.210489	0.14376	0.253986	0.248755	0.216243	0.136331	0.213347	0.136369	0.195901	0.198896	0.21349	0.210938	0.286008	0.191408
	Bacteria	Verrucomicrobia	Opitutae	Opitutales	Opitutaceae	Ereboglobus	0.589519	0.609789	0.331951	0.316407	0.608947	0.494625	0.324946	0.329448	0.319125	0.278815	0.279087	0.377658	0.333905	0.236988	0.463881	0.324647	0.311575	0.254313	0.382532	0.513764	0.383889	0.227535	0.158987	0.0955009	0.20556	0.173271	0.193416	0.118545	0.120693	0.126101	0.274626	0.166214	0.18654	0.297778	0.113684	0.285876	0.260213	0.181998
	Bacteria	Proteobacteria	Gammaproteobacteria	Xanthomonadales	Rhodanobacteraceae	Rhodanobacter	0.22729	0.152468	0.180977	0.183602	0.195499	0.135446	0.311354	0.221623	0.140879	0.217898	0.406284	0.210284	0.186552	0.4979	0.208303	0.282915	0.346315	0.553059	0.269935	0.307166	0.178856	0.284303	0.285949	0.589751	0.192137	0.227612	0.500488	0.491705	0.298123	0.2373	0.147763	0.188511	0.592848	0.183909	0.276808	0.179218	0.198943	0.368769
	Bacteria	Proteobacteria	Alphaproteobacteria	Caulobacterales	Caulobacteraceae	Phenylobacterium	0.558627	0.499744	0.352915	0.340378	0.551488	0.498023	0.469691	0.396281	0.299358	0.266891	0.358733	0.280214	0.301276	0.360955	0.425547	0.322023	0.384544	0.278235	0.307738	0.207426	0.195419	0.136572	0.134478	0.196783	0.130191	0.156667	0.180442	0.123353	0.146803	0.100209	0.165391	0.143094	0.175324	0.176563	0.142774	0.208123	0.237011	0.182984
	Bacteria	Proteobacteria	Betaproteobacteria	Rhodocyclales	Zoogloeaceae	Azoarcus	0.329523	0.725271	0.362295	0.174398	0.308315	0.211356	0.188144	0.373115	0.123801	0.126499	0.271059	0.201564	0.129396	0.327855	0.456494	0.104724	0.426598	0.216722	0.10068	0.388397	0.745537	0.288326	0.180758	0.430778	0.222608	0.112665	0.408626	0.174326	0.0783567	0.445222	0.158952	0.118298	0.376689	0.315809	0.12798	0.204305	0.212284	0.185981
	Bacteria	Verrucomicrobia	Opitutae	Opitutales	Opitutaceae	Oleiharenicola	0.357356	0.549052	0.379328	0.34814	0.42767	0.394877	0.349246	0.358021	0.315964	0.353813	0.456616	0.270041	0.322701	0.357829	0.275032	0.309011	0.513604	0.284744	0.331418	0.149645	0.285464	0.182639	0.193724	0.17866	0.109511	0.174673	0.291455	0.0700677	0.120505	0.221334	0.166953	0.191364	0.171576	0.116072	0.101819	0.120998	0.138924	0.140998
	Bacteria	Proteobacteria	Gammaproteobacteria	Xanthomonadales	Xanthomonadaceae	Chujaibacter	0.235146	0.219896	0.205376	0.0598075	0.212436	0.141264	0.156703	0.245651	0.271018	0.205489	0.13682	0.177388	0.199329	0.699047	0.16218	0.131829	0.412737	0.577231	0.161183	0.260842	0.209687	0.293895	0.0609117	0.212165	0.143238	0.157761	0.619211	0.540664	0.178758	0.458181	0.61387	0.186286	0.525172	0.195217	0.147646	0.192013	0.222534	0.244091
	Bacteria	Proteobacteria	Deltaproteobacteria	Myxococcales	Phaselicystidaceae	Phaselicystis	0.327768	0.461254	0.158989	0.330966	0.364994	0.548882	0.257293	0.273375	0.170105	0.247173	0.217634	0.208376	0.31012	0.110164	0.349518	0.250132	0.190731	0.146951	0.307952	0.299839	0.458036	0.113644	0.152016	0.168754	0.172866	0.227322	0.159552	0.0724085	0.218325	0.255134	0.138254	0.113335	0.110047	0.358846	0.215685	0.315409	0.804645	0.172206
	Bacteria	Actinobacteria	Actinobacteria	Propionibacteriales	Nocardioidaceae	Nocardioides	0.36984	0.402019	0.325327	0.334073	0.362767	0.389566	0.286481	0.350309	0.305668	0.352241	0.443108	0.279152	0.320386	0.593564	0.34463	0.377794	0.378853	0.377448	0.375767	0.126834	0.115657	0.113527	0.142188	0.141613	0.113459	0.152499	0.141092	0.137069	0.112352	0.189152	0.139974	0.0929866	0.217372	0.143409	0.138368	0.15802	0.168025	0.140069
	Bacteria	Proteobacteria	Betaproteobacteria	Burkholderiales	Alcaligenaceae	Bordetella	0.00473934	0.0126334	0.155291	0.488976	0.00825105	0.197982	0.760431	0.28163	0.261052	0.337996	0.112774	0.180224	0.285361	0.238802	0.114385	0.280958	0.0552907	0.167949	0.293558	0.0149871	0.0255747	0.201439	0.536437	0.113456	0.248831	0.410865	0.100406	0.266315	0.343939	0.327576	0.308502	0.32063	0.218105	0.166345	0.340264	0.0175595	0.270002	0.815006
	Bacteria	Proteobacteria	Gammaproteobacteria	Nevskiales	Steroidobacteraceae	Steroidobacter	0.273103	0.373654	0.155732	0.215746	0.383425	0.513675	0.329777	0.303743	0.265292	0.195045	0.202387	0.174522	0.242721	0.0626051	0.154283	0.216511	0.23841	0.201664	0.251469	0.319023	0.317645	0.0992254	0.188313	0.152569	0.30783	0.309391	0.266812	0.255478	0.225372	0.238477	0.253003	0.186243	0.0838965	0.130345	0.196222	0.25767	0.344539	0.249025
	Bacteria	Verrucomicrobia	Terrimicrobia	Terrimicrobiales	Terrimicrobiaceae	Terrimicrobium	0.398138	0.512679	0.273982	0.177059	0.450839	0.343059	0.24481	0.369896	0.29104	0.13768	0.337901	0.270389	0.211176	0.304582	0.287442	0.196064	0.304805	0.186897	0.301022	0.254843	0.306918	0.170071	0.0571486	0.103108	0.0929971	0.107983	0.118318	0.146435	0.17759	0.126475	0.150112	0.0530426	0.167701	0.153344	0.127174	0.213826	0.228624	0.117015
	Bacteria	Actinobacteria	Thermoleophilia	Solirubrobacterales	Baekduiaceae	Baekduia	0.276873	0.312899	0.289073	0.248327	0.235475	0.187361	0.267613	0.43957	0.272815	0.207516	0.213621	0.255045	0.315493	0.301454	0.316143	0.181772	0.147265	0.214933	0.184384	0.212854	0.27476	0.181712	0.214706	0.112377	0.0693488	0.213235	0.0710866	0.0977281	0.0850794	0.399952	0.167991	0.11075	0.176087	0.301867	0.0604191	0.142146	0.0704838	0.160755
	Bacteria	Proteobacteria	Gammaproteobacteria	Legionellales	Legionellaceae	Legionella	0.243818	0.18681	0.196863	0.10811	0.236351	0.210151	0.0695364	0.327958	0.110703	0.210694	0.137165	0.11054	0.0957045	0.195698	0.289294	0.250398	0.213243	0.187785	0.276227	0.397109	0.194148	0.21115	0.114438	0.138559	0.110614	0.0938606	0.239982	0.295602	0.275635	0.401531	0.0974535	0.224807	0.127564	0.562431	0.286613	0.314667	0.141422	0.0715186
	Bacteria	Chloroflexi	Ktedonobacteria	Ktedonobacterales	Ktedonobacteraceae	Ktedonobacter	0.421054	0.302173	0.227457	0.234061	0.216584	0.270265	0.103004	0.246503	0.116598	0.309606	0.299186	0.117812	0.157309	0.131592	0.138502	0.110046	0.403368	0.0691175	0.137466	0.536923	0.209945	0.239094	0.176081	0.28029	0.15536	0.154897	0.312268	0.0984326	0.149824	0.151621	0.117354	0.335558	0.146457	0.141047	0.0892491	0.247629	0.253657	0.0797601
	Bacteria	Proteobacteria	Alphaproteobacteria	Rhizobiales	Hyphomicrobiaceae	Pedomicrobium	0.292089	0.244188	0.172413	0.408088	0.231831	0.258354	0.245574	0.182157	0.262055	0.276592	0.15913	0.187839	0.242962	0.0745709	0.254836	0.268324	0.179248	0.153666	0.28911	0.255738	0.171188	0.0770731	0.178225	0.095859	0.156821	0.0942649	0.116529	0.149426	0.136353	0.128816	0.182898	0.0934448	0.0834323	0.17944	0.116914	0.198587	0.184739	0.087045
	Bacteria	Bacteroidetes	Sphingobacteriia	Sphingobacteriales	Sphingobacteriaceae	Mucilaginibacter	0.200511	0.280285	0.285614	0.177366	0.24741	0.176872	0.13428	0.20295	0.255062	0.197759	0.236765	0.285599	0.200109	0.265071	0.283615	0.235391	0.200864	0.217753	0.208464	0.0782222	0.190911	0.157442	0.088113	0.193609	0.293664	0.176938	0.105692	0.200471	0.155522	0.091205	0.170163	0.0816705	0.061428	0.177324	0.134632	0.131475	0.131357	0.0847769
	Bacteria	Proteobacteria	Alphaproteobacteria	Sphingomonadales	Sphingomonadaceae	Rhizorhabdus	0.291209	0.250872	0.154809	0.239858	0.271868	0.343738	0.195794	0.214324	0.15681	0.188352	0.200961	0.148335	0.208766	0.100086	0.210025	0.183002	0.163542	0.130973	0.204323	0.17669	0.202381	0.139256	0.204598	0.12861	0.142827	0.107686	0.145664	0.195054	0.105097	0.16097	0.145152	0.116452	0.157406	0.228337	0.118235	0.231663	0.215592	0.15568
	Bacteria	Proteobacteria	Betaproteobacteria	Burkholderiales	Comamonadaceae	Curvibacter	0.148623	0.191817	0.197548	0.356125	0.273624	0.172345	0.37848	0.135535	0.272838	0.30412	0.209587	0.212441	0.266639	0.0895697	0.189651	0.21207	0.136622	0.236321	0.23359	0.0709588	0.100229	0.102172	0.139837	0.212796	0.191571	0.15251	0.100284	0.208668	0.0989265	0.1028	0.155572	0.155625	0.0665915	0.143426	0.0992359	0.184015	0.131316	0.253866
	Bacteria	Acidobacteria	Acidobacteria_Gp10	Acidobacteria_Gp10_ois	Acidobacteria_Gp10_fis	Gp10	0.162959	0.138424	0.162514	0.269875	0.240767	0.200633	0.311231	0.124087	0.113041	0.169843	0.12927	0.11405	0.181593	0.13336	0.117471	0.194689	0.12278	0.122832	0.264557	0.208288	0.0703677	0.0871941	0.261408	0.15843	0.126803	0.181202	0.104683	0.12429	0.268731	0.102535	0.115118	0.206933	0.283897	0.0892499	0.166584	0.246063	0.194462	0.428134
	Bacteria	Proteobacteria	Betaproteobacteria	Burkholderiales	Burkholderiaceae	Paraburkholderia	0.151795	0.0456904	0.0955799	0.184613	0.228367	0.0530267	0.203984	0.174608	0.10069	0.0976285	0.170834	0.260533	0.133537	0.389095	0.157487	0.123536	0.111362	0.182322	0.121846	0.331987	0.104014	0.118454	0.229777	0.304289	0.211902	0.167109	0.129077	0.189401	0.105924	0.207456	0.0768272	0.0773001	0.475241	0.132814	0.0910612	0.412573	0.0568397	0.186937
	Bacteria	Acidobacteria	Acidobacteria_Gp6	Acidobacteria_Gp6_ois	Acidobacteria_Gp6_fis	Gp6	0.313874	0.349535	0.202023	0.261664	0.25131	0.206059	0.180493	0.229148	0.189103	0.175152	0.248051	0.213793	0.259102	0.152489	0.217658	0.223826	0.211453	0.158265	0.224747	0.333365	0.242647	0.0846316	0.0934693	0.097333	0.13161	0.134869	0.0988219	0.102374	0.0427065	0.144781	0.117746	0.0835405	0.0553945	0.103164	0.0520475	0.126774	0.0779635	0.101125
	Bacteria	Proteobacteria	Gammaproteobacteria	Pseudomonadales	Pseudomonadaceae	Pseudomonas	0.244023	0.0744714	0.0710155	0.0413961	0.570952	0.0734316	0.0299914	0.241344	0.181935	0.0479742	0.189214	0.0444619	0.0277672	0.145082	0.420334	0.044423	0.252237	0.0665224	0.0378568	0.112589	0.0715688	0.0613125	0.033766	0.107903	0.0432287	0.0251568	0.127762	0.049939	0.0435966	0.116208	0.0890395	0.0274194	0.150168	0.716189	0.0357844	1.47062	0.0476697	0.034926
	Bacteria	Proteobacteria	Betaproteobacteria	Burkholderiales	Burkholderiales_incertae_sedis	Paucibacter	0.233866	0.151308	0.255723	0.164206	0.311394	0.215882	0.166947	0.259809	0.248352	0.116622	0.345939	0.247523	0.111977	0.30397	0.2188	0.1234	0.301018	0.260085	0.1221	0.161248	0.133567	0.101967	0.0657099	0.124073	0.132726	0.0414857	0.148123	0.113356	0.0402386	0.0917273	0.127713	0.0479498	0.164989	0.0907149	0.051262	0.130053	0.0661029	0.130728
	Bacteria	Proteobacteria	Alphaproteobacteria	Rhizobiales	Methylocystaceae	Methylocystis	0.205804	0.246093	0.180611	0.246348	0.129426	0.174663	0.269944	0.177409	0.202661	0.178986	0.139157	0.157752	0.208719	0.0977272	0.226388	0.211956	0.146441	0.154072	0.271367	0.196302	0.113783	0.0897966	0.0759587	0.092097	0.0936613	0.105271	0.0653431	0.0686772	0.181753	0.0808728	0.183961	0.093658	0.0845668	0.084388	0.0844629	0.0720908	0.0664338	0.114507
	Bacteria	Verrucomicrobia	Opitutae	Opitutales	Opitutaceae	Opitutus	0.257412	0.288761	0.210938	0.153948	0.205065	0.177761	0.155756	0.205382	0.164619	0.136548	0.151629	0.169462	0.198917	0.195115	0.225022	0.176184	0.242775	0.146967	0.146514	0.138234	0.215308	0.101816	0.0850358	0.0747526	0.07164	0.106662	0.0904934	0.0924968	0.0787121	0.0829653	0.102817	0.0377959	0.0887422	0.0706322	0.0763283	0.0918447	0.10287	0.0697453
	Bacteria	Acidobacteria	Acidobacteria_Gp1	Acidobacteria_Gp1_ois	Acidobacteria_Gp1_fis	Occallatibacter	0.181996	0.191776	0.178401	0.177215	0.133683	0.141634	0.141657	0.136607	0.161895	0.144632	0.122317	0.140053	0.129326	0.159602	0.222239	0.14404	0.237193	0.146399	0.146683	0.0955872	0.119499	0.0950126	0.115264	0.13329	0.117161	0.0576695	0.148156	0.0847856	0.122677	0.0891364	0.284617	0.0467492	0.0949828	0.136122	0.0933444	0.111504	0.0865754	0.124052
	Bacteria	Actinobacteria	Actinobacteria	Frankiales	Frankiaceae	Jatrophihabitans	0.127927	0.196718	0.0621156	0.0208392	0.0578884	0.176967	0.0445791	0.0347965	0.0370323	0.060355	0.0704985	0.0549845	0.0855539	0.41771	0.0941201	0.0644672	0.22638	0.246265	0.0583211	0.146506	0.240286	0.0785882	0.044914	0.134227	0.0440618	0.104306	0.386326	0.276896	0.0906056	0.069516	0.0554361	0.0813778	0.487166	0.130134	0.0807642	0.0734507	0.326521	0.0812516
	Bacteria	Proteobacteria	Gammaproteobacteria	Xanthomonadales	Xanthomonadaceae	Xanthomonas	0.0903016	0.0427052	0.119928	0.121691	0.147773	0.0708974	0.201828	0.127026	0.125689	0.110718	0.131895	0.301766	0.157184	0.119657	0.0880988	0.179995	0.105677	0.147266	0.177658	0.111987	0.0317631	0.0522533	0.0633466	0.053316	0.259441	0.105485	0.0629326	0.171183	0.181921	0.165461	0.101453	0.049999	0.137628	0.0502557	0.209283	0.0921976	0.038404	0.177617
	Bacteria	Bacteroidetes	Chitinophagia	Chitinophagales	Chitinophagaceae	Taibaiella	0.130172	0.107912	0.173721	0.175433	0.209124	0.123111	0.144562	0.183358	0.146695	0.131157	0.17668	0.287031	0.170399	0.210476	0.160652	0.165894	0.15232	0.246132	0.162845	0.0566612	0.0739783	0.0646393	0.0670033	0.0520393	0.134332	0.055444	0.0796115	0.112036	0.0549842	0.101128	0.0824243	0.0492599	0.0871839	0.0523832	0.0487909	0.110844	0.0475969	0.04657
	Bacteria	Proteobacteria	Alphaproteobacteria	Rhizobiales	Bradyrhizobiaceae	Afipia	0.100096	0.0829406	0.120567	0.133811	0.133036	0.101248	0.159109	0.163669	0.128864	0.167982	0.161088	0.175818	0.188899	0.205172	0.155276	0.194756	0.102028	0.207262	0.182007	0.0703055	0.109174	0.0665	0.0840848	0.174608	0.0666213	0.089749	0.0750577	0.0967828	0.0882532	0.0730173	0.0961594	0.0440177	0.100279	0.0742989	0.0760261	0.0783673	0.0595902	0.0564453
	Bacteria	Proteobacteria	Alphaproteobacteria	Micropepsales	Micropepsaceae	Micropepsis	0.133389	0.129467	0.176849	0.149958	0.108341	0.0853789	0.137143	0.139169	0.196641	0.137406	0.15585	0.145243	0.162805	0.177102	0.118667	0.168365	0.133864	0.147132	0.166613	0.104811	0.0756787	0.130178	0.0603373	0.104724	0.0779821	0.0777741	0.0830626	0.0997081	0.0690441	0.0843146	0.0921281	0.0813559	0.171435	0.0648481	0.0749783	0.0942166	0.0464005	0.0517328
	Bacteria	Actinobacteria	Actinobacteria	Micrococcales	Microbacteriaceae	Amnibacterium	0.128553	0.0632198	0.0627655	0.0250104	0.0908525	0.0352343	0.0827324	0.111563	0.041903	0.084409	0.0619785	0.150925	0.114106	0.347959	0.084106	0.035922	0.0743596	0.236529	0.0210161	0.128387	0.0540409	0.0741547	0.0416116	0.127408	0.20795	0.145111	0.104328	0.274108	0.0362995	0.0738426	0.0660678	0.126558	0.379046	0.203257	0.0422631	0.100651	0.0504917	0.0930635
	Bacteria	Proteobacteria	Betaproteobacteria	Burkholderiales	Burkholderiales_incertae_sedis	Thiomonas	0.0703837	0.112927	0.0347779	0.0293025	0.0544855	0.0663537	0.0729732	0.0294987	0.141695	0.0851262	0.0356171	0.0391393	0.0434541	0.0708671	0.161818	0.0447533	0.267909	0.132916	0.0538452	0.119393	0.216707	0.0566957	0.0475314	0.0582471	0.0621407	0.0511315	0.431989	0.160894	0.0913842	0.051149	0.357364	0.138365	0.106115	0.227718	0.0830147	0.0753531	0.128588	0.160939
	Bacteria	Proteobacteria	Alphaproteobacteria	Rhizobiales	Hyphomicrobiaceae	Methyloligella	0.106239	0.161907	0.128263	0.0983486	0.108597	0.0855643	0.105244	0.137332	0.141216	0.138695	0.0738019	0.0988646	0.123994	0.202145	0.117835	0.137392	0.157314	0.205232	0.122701	0.101073	0.128395	0.0827877	0.0407057	0.055622	0.0415148	0.0623207	0.136507	0.115532	0.0777792	0.0877068	0.0971586	0.0864422	0.150772	0.0700984	0.0828807	0.108164	0.0655529	0.0856695
	Bacteria	Chloroflexi	Ktedonobacteria	Ktedonobacterales	Dictyobacteraceae	Dictyobacter	0.138436	0.0552139	0.105447	0.0253654	0.098168	0.0579572	0.156427	0.119621	0.0815614	0.0316488	0.217319	0.0158233	0.0635346	0.0829791	0.0378758	0.0517951	0.0277261	0.0421684	0.091951	0.26465	0.080095	0.222149	0.027777	0.562455	0.0304055	0.0653063	0.0428	0.0884479	0.112657	0.132973	0.133555	0.0464873	0.146378	0.0645348	0.0778433	0.100381	0.0974943	0.146509
	Bacteria	Actinobacteria	Actinobacteria	Micrococcales	Microbacteriaceae	Gryllotalpicola	0.0400405	0.105268	0.0316093	0.0582665	0.0787992	0.0552913	0.0762903	0.065785	0.0616057	0.0386472	0.0676148	0.0539341	0.0603667	0.301857	0.0565424	0.0598286	0.184654	0.193673	0.0478004	0.0409462	0.171887	0.0527497	0.0469977	0.122165	0.0539571	0.0718089	0.357855	0.232162	0.0552266	0.104722	0.145033	0.0421332	0.261662	0.0784593	0.0808954	0.090559	0.0472425	0.0873918
	Bacteria	Proteobacteria	Alphaproteobacteria	Rhizobiales	Rhizobiaceae	Neorhizobium	0.0846798	0.109421	0.0452734	0.0530762	0.14607	0.150052	0.103883	0.0754185	0.0862575	0.0514757	0.113455	0.0991903	0.114565	0.0914916	0.0287032	0.0623081	0.260905	0.0771251	0.0592753	0.0807228	0.0664814	0.0461544	0.0507603	0.10573	0.0567799	0.124921	0.427283	0.070766	0.0472083	0.0628159	0.0937787	0.0763238	0.125253	0.0508873	0.0572981	0.13612	0.125791	0.0956837
	Bacteria	Proteobacteria	Alphaproteobacteria	Rhizobiales	Kaistiaceae	Bauldia	0.10139	0.114873	0.0809065	0.107785	0.112632	0.0918287	0.181833	0.0963803	0.087452	0.114243	0.0647757	0.0738931	0.158663	0.0377182	0.104639	0.128476	0.0266913	0.0707619	0.157511	0.130744	0.0827481	0.10345	0.116829	0.0726223	0.0715205	0.132593	0.0626656	0.0816971	0.0966119	0.0842101	0.118111	0.0789883	0.0737052	0.0684071	0.0775459	0.124644	0.0978181	0.105511
	Bacteria	Proteobacteria	Alphaproteobacteria	Caulobacterales	Caulobacteraceae	Caulobacter	0.242553	0.208758	0.0993758	0.0597442	0.208099	0.0754728	0.0653224	0.114743	0.112745	0.0677009	0.1468	0.077061	0.0614946	0.0606051	0.107668	0.0455677	0.164893	0.0854831	0.072483	0.106472	0.10916	0.0812449	0.046106	0.129961	0.07576	0.0373244	0.167273	0.0701341	0.0478869	0.129517	0.0927564	0.0484133	0.0332612	0.0507847	0.0375219	0.194822	0.0513647	0.0492955
	Bacteria	Proteobacteria	Deltaproteobacteria	Myxococcales	Polyangiaceae	Racemicystis	0.174591	0.123786	0.0299175	0.0858293	0.0377923	0.126738	0.040176	0.0893839	0.0287114	0.0813572	0.0459393	0.0340869	0.0810351	0.04113	0.0465291	0.0405465	0.0901161	0.0592534	0.0458219	0.368821	0.253501	0.0342381	0.158679	0.0868332	0.0892553	0.154241	0.116869	0.121585	0.0625909	0.156467	0.0466215	0.0980397	0.130064	0.0590973	0.0686038	0.0538495	0.130156	0.0438387
	Bacteria	Proteobacteria	Alphaproteobacteria	Micropepsales	Micropepsaceae	Rhizomicrobium	0.0708906	0.135702	0.193174	0.15646	0.0894982	0.136386	0.0954777	0.127688	0.116657	0.105843	0.0946174	0.127069	0.127547	0.113611	0.11475	0.154804	0.0928716	0.0995329	0.096741	0.0626832	0.093731	0.0479507	0.0686973	0.047136	0.0370825	0.0355299	0.0284393	0.0334469	0.0678747	0.0371015	0.067991	0.0898204	0.0692965	0.0501185	0.0802385	0.0516467	0.0744868	0.074577
	Bacteria	Verrucomicrobia	Opitutae	Opitutales	Opitutaceae	Alterococcus	0.0795632	0.139064	0.108355	0.078392	0.0441757	0.0653117	0.0379067	0.0873607	0.107569	0.0815279	0.11659	0.0730938	0.097795	0.0508807	0.0740993	0.11254	0.0677481	0.0650195	0.117221	0.121376	0.127511	0.0847785	0.0656253	0.0840284	0.0711736	0.0622172	0.0418079	0.0922153	0.118576	0.0968805	0.136302	0.0418809	0.0679106	0.10097	0.102974	0.0425709	0.0452214	0.0388882
	Bacteria	Actinobacteria	Actinobacteria	Propionibacteriales	Kribbellaceae	Kribbella	0.0251202	0.0323106	0.0767774	0.132504	0.0520452	0.0551118	0.114721	0.0405778	0.128992	0.158637	0.0775329	0.165749	0.141553	0.100712	0.0578182	0.193802	0.0542207	0.105083	0.170055	0.0336183	0.0241772	0.037695	0.0779731	0.0327935	0.1542	0.0996004	0.0333327	0.0343211	0.114079	0.0313734	0.0929925	0.111857	0.0601312	0.0359436	0.0945522	0.0384055	0.0873024	0.0474322
	Bacteria	Verrucomicrobia	Verrucomicrobiae	Verrucomicrobiales	Verrucomicrobiaceae	Luteolibacter	0.0550822	0.0303818	0.120528	0.0880395	0.137554	0.0694885	0.112095	0.107121	0.106483	0.0955835	0.0783484	0.125693	0.113154	0.105084	0.110332	0.0986619	0.140945	0.116298	0.0931033	0.0641527	0.0359215	0.0607422	0.0452945	0.0497481	0.0770914	0.0447995	0.0483519	0.0434693	0.0406863	0.0603624	0.0526213	0.0475974	0.0420768	0.0639874	0.0511785	0.12703	0.0750416	0.0846489
	Bacteria	Acidobacteria	Blastocatellia	Blastocatellales	Blastocatellaceae	Stenotrophobacter	0.152097	0.185662	0.0861701	0.0592182	0.0899213	0.0569714	0.0722062	0.0575275	0.0623225	0.0681435	0.0851652	0.0395021	0.0947615	0.0432271	0.0674399	0.0901341	0.0599261	0.0326677	0.0992981	0.167653	0.15881	0.0927375	0.0325141	0.0555067	0.0446371	0.116313	0.0387351	0.0491039	0.0912247	0.0415088	0.0536578	0.0598498	0.0521839	0.0465549	0.0784892	0.0886992	0.0352791	0.0746086
	Bacteria	Verrucomicrobia	Opitutae	Opitutales	Opitutaceae	Lacunisphaera	0.170815	0.0856691	0.0351062	0.0898318	0.102496	0.0374424	0.0829331	0.0592816	0.0493378	0.0683644	0.0789693	0.138992	0.12393	0.0562368	0.0534019	0.0452245	0.0803244	0.101775	0.0613265	0.23926	0.136306	0.0431023	0.0704802	0.0751541	0.0520159	0.0800346	0.0571378	0.0409254	0.0333838	0.0527051	0.0599481	0.0367513	0.0463489	0.046983	0.0324369	0.121099	0.038978	0.0697615
	Bacteria	Proteobacteria	Deltaproteobacteria	Myxococcales	Myxococcaceae	Aggregicoccus	0.103511	0.106491	0.141726	0.0757483	0.088445	0.103927	0.111901	0.0820217	0.0959719	0.0775831	0.0777583	0.13141	0.0930838	0.0620871	0.113243	0.0779694	0.0959012	0.0859002	0.0778984	0.0989392	0.0720846	0.0842312	0.043364	0.0389158	0.082295	0.0404415	0.0689539	0.0425725	0.0407539	0.0640734	0.0502463	0.0285895	0.0397392	0.0582395	0.0301263	0.0654346	0.0483011	0.0433788
	Bacteria	Proteobacteria	Alphaproteobacteria	Rhizobiales	Bradyrhizobiaceae	Nitrobacter	0.0620447	0.0669543	0.053587	0.0386929	0.060092	0.0411613	0.116795	0.0904426	0.0751857	0.0433996	0.0959427	0.0968287	0.0891649	0.152455	0.039379	0.0466053	0.0696719	0.108552	0.0380489	0.0864979	0.0529078	0.0493933	0.0532083	0.104701	0.064874	0.0923218	0.0832696	0.073208	0.0335023	0.0759759	0.0755847	0.0361439	0.138372	0.0501829	0.0277784	0.103922	0.0484174	0.130071
	Bacteria	Proteobacteria	Alphaproteobacteria	Rhizobiales	Rhizobiaceae	Pararhizobium	0.104428	0	0.0419945	0.0142649	0.0180826	0.069229	0.144029	0.052884	0.0275987	0	0.0419543	0.0813335	0	0	0.0298155	0.0297393	0.0161582	0.0221939	0.115428	0.276897	0	0.0897941	0.0451097	0.132671	0.156634	0	0.0510968	0.0701834	0.243218	0.142245	0.0872747	0	0	0.0655133	0.0940439	0.0571822	0.132721	0.203483
	Bacteria	Gemmatimonadetes	Gemmatimonadetes	Gemmatimonadales	Gemmatimonadaceae	Roseisolibacter	0.0371413	0.0418885	0.105097	0.115448	0.0742663	0.0709866	0.0942925	0.0729355	0.128225	0.094529	0.102574	0.101129	0.117931	0.0783888	0.105516	0.111301	0.0892454	0.113128	0.102531	0.0400917	0.0497863	0.0338591	0.0514592	0.0433593	0.0493681	0.071551	0.0417832	0.0449162	0.0592331	0.0485814	0.0608841	0.0384518	0.022857	0.063469	0.0365844	0.0415052	0.0539108	0.0391908
	Bacteria	Proteobacteria	Betaproteobacteria	Burkholderiales	Comamonadaceae	Xenophilus	0.154727	0.0812279	0.0960055	0.0392292	0.117914	0.0633549	0.0457839	0.0896423	0.0771147	0.0190091	0.130533	0.0968549	0.0480484	0.110277	0.0815068	0.0557597	0.136081	0.0944791	0.0539299	0.0577721	0.0593886	0.0590982	0.0296486	0.0610509	0.0645448	0.0309273	0.0543342	0.0560015	0.0322565	0.0643552	0.0539224	0.0228088	0.0780809	0.0467241	0.0508068	0.0638927	0.0641651	0.044885
	Bacteria	Planctomycetes	Planctomycetacia	Pirellulales	Lacipirellulaceae	Lacipirellula	0.051368	0.0767494	0.0430743	0.0552822	0.100065	0.0986699	0.0748529	0.051242	0.0858768	0.0649606	0.0659165	0.0730036	0.104228	0.0888922	0.0542285	0.0760288	0.0513379	0.0814058	0.0654908	0.0859424	0.0553755	0.0384765	0.0331023	0.0557565	0.0619124	0.0959295	0.0430476	0.056948	0.0445943	0.032598	0.101847	0.0279991	0.0512683	0.0543688	0.0493313	0.155089	0.0818359	0.0525923
	Bacteria	Actinobacteria	Acidimicrobiia	Acidimicrobiales	Ilumatobacteraceae	Ilumatobacter	0.0454629	0.0919716	0.0606226	0.0453365	0.093062	0.0930984	0.0345417	0.0357285	0.0650423	0.0852511	0.0836424	0.0506389	0.107239	0.0218148	0.064024	0.0532295	0.0617737	0.0387631	0.0594399	0.0639066	0.0975622	0.0474925	0.0711611	0.081104	0.0678632	0.0554557	0.0824315	0.0545469	0.0818706	0.0505018	0.0758285	0.0847281	0.0487555	0.0723897	0.0681312	0.0864521	0.069619	0.0460002
	Bacteria	Acidobacteria	Acidobacteria_Gp3	Acidobacteria_Gp3_ois	Acidobacteria_Gp3_fis	Gp3	0.111063	0.0998281	0.050778	0.104737	0.0577743	0.0882909	0.0670582	0.0493037	0.0590508	0.0314873	0.0954857	0.0324849	0.0517588	0.104452	0.0417959	0.0804515	0.0548313	0.0770868	0.0526694	0.0778436	0.0874708	0.0361254	0.0813666	0.0833915	0.0455051	0.0580018	0.0662131	0.051801	0.0400442	0.0416343	0.0490491	0.0418378	0.0985771	0.0456988	0.0833772	0.0671692	0.0602346	0.0686202
	Bacteria	Chloroflexi	Caldilineae	Caldilineales	Caldilineaceae	Litorilinea	0.0901386	0.148469	0.0967488	0.0795791	0.0641035	0.124242	0.0615499	0.080206	0.0902595	0.0675062	0.0638369	0.060423	0.0592439	0.0507343	0.0628806	0.0784632	0.0733185	0.0724342	0.0696645	0.0970641	0.0970253	0.0634906	0.0260345	0.0468426	0.0466723	0.0460552	0.0547255	0.0521793	0.0263835	0.0557935	0.0504531	0.043492	0.0399585	0.0501697	0.04902	0.026436	0.0435156	0.028194
	Bacteria	Proteobacteria	Alphaproteobacteria	Rhizobiales	Rhizobiaceae	Shinella	0.0779576	0.0541542	0.051134	0.107318	0.087457	0.125691	0.0503317	0.117787	0.045034	0.0755745	0.0559463	0.0744001	0.0659459	0.0553975	0.0687568	0.066214	0.0784493	0.0737617	0.0498294	0.0631444	0.0581969	0.0586057	0.0788239	0.0419721	0.0401483	0.0234958	0.0645921	0.0498347	0.0264859	0.046446	0.0372271	0.075081	0.0390205	0.0605455	0.0404066	0.0750758	0.11691	0.0475626
	Bacteria	Proteobacteria	Alphaproteobacteria	Rhodospirillales	Acetobacteraceae	Acidocella	0.0200911	0.0638363	0.0429781	0.0291351	0.121555	0.00652475	0.00104021	0.0179172	0.104155	0.0152895	0.00583251	0.00395436	0.026084	0.0407251	0.0137675	0.0084472	0.177258	0.0980376	0.0119597	0.0427067	0.141758	0.103929	0.0527782	0.0106506	0.00663126	0.0362973	0.325045	0.135337	0.021105	0.0397622	0.228477	0.0422158	0.0622207	0.0230607	0.013706	0.231838	0.0138175	0.00328945
	Bacteria	Actinobacteria	Actinobacteria	Micromonosporales	Micromonosporaceae	Catellatospora	0.0214382	0.0298411	0.0133493	0.0315938	0.12716	0.140106	0.00494572	0.11874	0	0	0.0271593	0.0278186	0	0	0	0.0189596	0.00329942	0.0111985	0.0193272	0.0677935	0.0943658	0.0422141	0.0999083	0.0858852	0.0594112	0	0.0104337	0.0354127	0.0611178	0.375488	0	0	0	0	0.0599555	0.332878	0.405415	0.0156397
	Bacteria	Proteobacteria	Gammaproteobacteria	Enterobacterales	Yersiniaceae	Rahnella	0.0595917	0.016825	0.0415784	0.00627118	0.0213181	0.0175624	0.0448084	0.0393274	0.0492496	0.0160489	0.105561	0.142555	0.0265851	0.176845	0.0272494	0.0466895	0.0605246	0.0139214	0.0474794	0.0454516	0.0256527	0.0872859	0.0152928	0.100485	0.205142	0.0354905	0.0444092	0.0203327	0.0774198	0.0312268	0.0563283	0.0319627	0.303043	0.0307055	0.0862236	0.0254687	0.0315912	0.061405
	Bacteria	Proteobacteria	Alphaproteobacteria	Rhizobiales	Rhizobiaceae	Allorhizobium	0.0548809	0.0351355	0.0446818	0.0656832	0.0293544	0.0663574	0.0142996	0.0451967	0.0710633	0.0300963	0.0468348	0.0666739	0.0552882	0.0387965	0.0625109	0.063196	0.0960699	0.0925026	0.0477981	0.0919476	0.0497887	0.036308	0.0821147	0.0371938	0.0808308	0.0908975	0.0908364	0.0907105	0.0859882	0.0500455	0.0854228	0.0302774	0.0551798	0.0459417	0.0796669	0.0368874	0.0715251	0.0210134
	Bacteria	Actinobacteria	Actinobacteria	Streptosporangiales	Thermomonosporaceae	Actinoallomurus	0.0210392	0.0403833	0.0647214	0.0738026	0.0351581	0.0457918	0.0768658	0.067872	0.0758889	0.105604	0.0596443	0.0854959	0.0596503	0.0760374	0.0704521	0.0912032	0.0756209	0.0865915	0.100803	0.0403634	0.0485325	0.0479671	0.0499269	0.0488091	0.0468519	0.0386688	0.0531047	0.0635079	0.0314775	0.0483226	0.0697511	0.0299298	0.0708322	0.0405661	0.0436124	0.0515117	0.0420441	0.0301786
	Bacteria	Proteobacteria	Alphaproteobacteria	Rhizobiales	Bradyrhizobiaceae	Rhodoplanes	0.0810798	0.113693	0.0905087	0.0676625	0.0411525	0.0748747	0.0265076	0.0717555	0.0658993	0.0597562	0.0686952	0.0144042	0.0490425	0.0503548	0.0396067	0.0436754	0.0552494	0.03401	0.0559549	0.0616075	0.0922529	0.0624722	0.0973887	0.0744105	0.0168677	0.0437268	0.0658454	0.0514413	0.0727448	0.0486152	0.0542451	0.0561652	0.0586419	0.0386719	0.0520063	0.041713	0.0635857	0.0496057
	Bacteria	Proteobacteria	Betaproteobacteria	Burkholderiales	Comamonadaceae	Aquincola	0.0231277	0.107615	0.0198848	0.0657435	0.078567	0.0162683	0.0684472	0.0399559	0.0436932	0.084233	0.0296853	0.0163802	0.0380243	0.00243533	0.0271888	0.0395752	0.0360928	0.0360983	0.0429681	0.0399936	0.190665	0.0512134	0.113891	0.0535259	0.0360991	0.0443997	0.0490255	0.0886191	0.0556125	0.0638022	0.0970942	0.137404	0.00770118	0.0490106	0.0696795	0.0912837	0.038677	0.0676128
	Bacteria	Proteobacteria	Alphaproteobacteria	Rhodospirillales	Reyranellaceae	Reyranella	0.0892312	0.0970457	0.0614915	0.062133	0.0341846	0.0715095	0.0542836	0.0463399	0.0447889	0.0508561	0.0699713	0.0305743	0.0506412	0.0304004	0.0872389	0.0471707	0.0874678	0.0424312	0.0398343	0.0594659	0.071731	0.0597423	0.0486374	0.05787	0.0523102	0.0545511	0.0576239	0.0370166	0.0414671	0.0504812	0.051389	0.045623	0.0431006	0.0386559	0.0372064	0.0490204	0.0564284	0.0520836
	Bacteria	Actinobacteria	Actinobacteria	Geodermatophilales	Geodermatophilaceae	Blastococcus	0.0652254	0.0993874	0.0471841	0.0374945	0.0825023	0.0458312	0.0315393	0.0439061	0.036906	0.049165	0.0562362	0.042161	0.0281463	0.103707	0.0662126	0.0314986	0.0932742	0.0497182	0.0291403	0.0755059	0.0488073	0.0392629	0.0420912	0.0858675	0.0496893	0.0308662	0.0762135	0.0453208	0.0274166	0.0449249	0.0712001	0.0352449	0.0971831	0.0439248	0.0289107	0.0528904	0.0461453	0.0274276
	Bacteria	Bacteroidetes	Cytophagia	Cytophagales	Cytophagaceae	Dyadobacter	0.0854945	0.0453285	0.0514037	0.0681	0.0651708	0.0571835	0.0499529	0.0843849	0.0698323	0.0592412	0.0730918	0.0986408	0.0812903	0.0746044	0.0476316	0.0481881	0.0793664	0.0617261	0.0463152	0.0406823	0.0294626	0.0341999	0.0499515	0.0450098	0.10423	0.0516584	0.0347561	0.0330561	0.0296859	0.0299345	0.0454555	0.0296075	0.0511063	0.0252584	0.0251719	0.0407275	0.0187958	0.0209068
	Bacteria	Bacteroidetes	Cytophagia	Cytophagales	Cytophagaceae	Emticicia	0.0188412	0.0298492	0.0799251	0.105472	0.050738	0.0882158	0.0914172	0.0680434	0.0547745	0.0546543	0.0657459	0.087074	0.0681138	0.0350796	0.0881376	0.060672	0.0495151	0.0616869	0.0630582	0.0320668	0.0191459	0.054433	0.047408	0.0479406	0.026953	0.0394685	0.0190551	0.0251525	0.0518001	0.044278	0.0412014	0.0228764	0.0158443	0.0594705	0.0355105	0.0446953	0.0623327	0.0407521
	Bacteria	Proteobacteria	Gammaproteobacteria	Enterobacterales	Enterobacteriaceae	Enterobacter	0.0415039	0.0302562	0.00737131	0.00400698	0.0123155	0.00116214	0.027862	0.0440254	0.0242804	0.0226391	0.0108315	0.0614369	0.00719508	0.0566964	0.00490817	0.054859	0.0200406	0.164909	0.0448701	0.0433896	0.0680692	0.0175476	0.00846006	0.0178532	0.0958101	0.0153503	0.0273583	0.349824	0.126877	0.0986746	0.0349522	0.0443869	0.110601	0.0104754	0.130845	0.0176713	0.00367502	0.0689715
	Bacteria	Proteobacteria	Oligoflexia	Bacteriovoracales	Bacteriovoracaceae	Peredibacter	0.135679	0.0807438	0.0681517	0.0510448	0.0769021	0.0733481	0.0555295	0.0747332	0.0510666	0.0300982	0.0820373	0.0675336	0.0562949	0.0589933	0.0562037	0.0590734	0.0747654	0.0536446	0.0443136	0.0813698	0.0578295	0.0323292	0.0287652	0.0490073	0.0235445	0.0200059	0.0392658	0.0212401	0.0224886	0.0372096	0.030617	0.0212189	0.0282222	0.0223738	0.0303342	0.0236302	0.0381721	0.0350854
	Bacteria	Bacteroidetes	Chitinophagia	Chitinophagales	Chitinophagaceae	Compostibacter	0.0405913	0.0537779	0.0324434	0.0308699	0.0292475	0.026304	0.0331874	0.0386395	0.0336426	0.0564319	0.0352218	0.0303516	0.0405344	0.189293	0.032568	0.0511291	0.0632569	0.0894272	0.033464	0.0398672	0.0473732	0.0367194	0.0364083	0.0457408	0.0284664	0.0366857	0.0819227	0.0709675	0.0333975	0.0379375	0.054492	0.0537291	0.115258	0.0345396	0.0316874	0.0388214	0.0527865	0.0457537
	Bacteria	Proteobacteria	Betaproteobacteria	Burkholderiales	Comamonadaceae	Aquabacterium	0	0.0346769	0.0651993	0.0854983	0.0366755	0.0452911	0.120263	0.0213289	0.0473615	0.0571888	0.015937	0.0571223	0.0797317	0.0067362	0.0217964	0.0498666	0.0158105	0.0200387	0.0568519	0	0.0392713	0.0599065	0.0932066	0.0269718	0.0587191	0.0558774	0.033334	0.0377932	0.0732005	0.0527787	0.0798659	0.0894772	0.0213017	0.0354453	0.0474202	0.0499834	0.0549792	0.104254
	Bacteria	Bacteroidetes	Chitinophagia	Chitinophagales	Chitinophagaceae	Edaphobaculum	0.0739945	0.0814542	0.0580698	0.0514146	0.0774473	0.068889	0.0540999	0.0622509	0.0544014	0.0475554	0.0605245	0.0549869	0.0803095	0.0496168	0.0593603	0.0453581	0.076922	0.0315346	0.0450584	0.0539953	0.0702592	0.0344038	0.039145	0.0440408	0.0249659	0.0344917	0.0647873	0.0218807	0.0291262	0.0247137	0.0508968	0.0338768	0.0219227	0.0280665	0.0272162	0.0333283	0.0410519	0.0359849
	Bacteria	Firmicutes	Bacilli	Bacillales	Bacillaceae_1	Neobacillus	0.070507	0.106924	0.022916	0.0532519	0.0495584	0.0385654	0.0588418	0.0533185	0.0146746	0.0300927	0.04896	0.0314549	0.0342991	0.0896164	0.0264938	0.0243359	0.0588639	0.0386267	0.0439594	0.0677448	0.0968021	0.0280776	0.0659398	0.0593401	0.0338703	0.0622542	0.0435139	0.0336078	0.0539474	0.0445672	0.0310575	0.0332907	0.0412082	0.0433312	0.0330628	0.0541563	0.0366847	0.0664383
	Bacteria	Proteobacteria	Alphaproteobacteria	Sphingomonadales	Erythrobacteraceae	Erythrobacter	0.0246229	0.0744686	0.0278319	0.0132422	0.0405919	0.0439868	0.0148498	0.00730056	0.0172403	0.0527299	0.0349156	0.00885717	0.0387434	0.0116253	0.0265978	0.0310514	0.0323183	0.0510248	0.0336184	0.0435002	0.150241	0.0463618	0.0282406	0.066403	0.0280088	0.0884439	0.0450376	0.150385	0.0507754	0.0230864	0.0297303	0.0861313	0.0367625	0.0710227	0.061436	0.0865435	0.0715644	0.0411987
	Bacteria	Proteobacteria	Betaproteobacteria	Burkholderiales	Comamonadaceae	Caldimonas	0.0167081	0.057557	0.0181994	0.00459704	0.00735465	0.0599283	0.0244434	0.0117692	0.136872	0.0543537	0.0277439	0.0113799	0.0155334	0.0248619	0.0124854	0.0145522	0.0201535	0.00622172	0.0225345	0.0270454	0.129338	0.0395156	0.0145371	0.0877341	0.021374	0.0281516	0.0521651	0.0139558	0.0333764	0.0322909	0.340492	0.123811	0.0786202	0.0278865	0.0271855	0.0155599	0.0812068	0.0576119
	Bacteria	Chloroflexi	Anaerolineae	Anaerolineales	Anaerolineaceae	Ornatilinea	0.0447343	0.101241	0.0312901	0.0656018	0.02382	0.041936	0.0606565	0.0396042	0.0256708	0.0350043	0.0160465	0.0169266	0.0437183	0.0150521	0.0306899	0.0193196	0.019252	0.0277108	0.0588546	0.0948894	0.122698	0.0351015	0.0786733	0.0240859	0.032486	0.0672768	0.0326707	0.055994	0.101018	0.0517308	0.0393654	0.0482887	0.0319349	0.0387646	0.0320102	0.0488732	0.0554627	0.0681673
	Bacteria	Proteobacteria	Betaproteobacteria	Burkholderiales	Comamonadaceae	Acidovorax	0.0618285	0.0148196	0.0201778	0.0458171	0.0894226	0.123222	0.033152	0.0752774	0.0448274	0	0.0201692	0.0596078	0.0221117	0.00856354	0.0148503	0.0281486	0.0370874	0.0161922	0.0220511	0.0808659	0.0239113	0.0430928	0.0574713	0.0328019	0.0973702	0.0359418	0.0645722	0.0261273	0.0370928	0.102838	0.0439105	0	0.0270803	0.0313754	0.0349371	0.113465	0.128468	0.0464995
	Bacteria	Proteobacteria	Deltaproteobacteria	Myxococcales	Kofleriaceae	Kofleria	0.0347759	0.0775727	0.0489674	0.0504515	0.0414833	0.0952622	0.0662493	0.0425732	0.0262675	0.030777	0.0140838	0.0176947	0.051746	0.0193307	0.0362183	0.0326856	0.0737294	0.0217194	0.0377369	0.0493752	0.067468	0.0582904	0.0464797	0.0249392	0.0224618	0.0546073	0.0667435	0.0318063	0.0440403	0.0306331	0.0401616	0.0294026	0.0446387	0.0446875	0.0403669	0.0558357	0.0659639	0.061769
	Bacteria	Acidobacteria	Acidobacteria_Gp1	Acidobacteria_Gp1_ois	Acidobacteria_Gp1_fis	Edaphobacter	0.0298586	0.0224558	0.0727025	0.0404932	0.02703	0.0195604	0.0491625	0.050209	0.0954801	0.0389214	0.0631442	0.0544388	0.042205	0.0349952	0.0446964	0.0447626	0.0450083	0.0403954	0.048954	0.0224715	0.0362708	0.0619663	0.044237	0.0577055	0.0259069	0.0393892	0.0265979	0.0398935	0.0528113	0.0666257	0.0822365	0.0202141	0.0357403	0.0432758	0.0365759	0.0263186	0.017438	0.0457286
	Bacteria	Proteobacteria	Alphaproteobacteria	Rhodobacterales	Rhodobacteraceae	Defluviimonas	0.0642687	0.0451432	0.0226136	0.0324055	0.0291063	0.0575954	0.0322786	0.0355912	0.0494784	0.045304	0.0431141	0.0210683	0.0370954	0.0215599	0.0568822	0.0787814	0.0192627	0.0175741	0.0642544	0.096215	0.040532	0.0280847	0.0278876	0.0426751	0.0261423	0.0289401	0.027629	0.0304634	0.0626459	0.0378709	0.0714815	0.033542	0.0414127	0.0881274	0.0674367	0.0309496	0.0485872	0.0352097
	Bacteria	Proteobacteria	Alphaproteobacteria	Rhodobacterales	Rhodobacteraceae	Rhodobacter	0.0381489	0.0311798	0.0210438	0.025781	0.0649539	0.0157738	0.0398549	0.0223025	0.0927486	0.0324558	0.0476952	0.0258927	0.0291073	0.0366686	0.0589669	0.0271714	0.0356186	0.0403074	0.0238982	0.0396824	0.0572668	0.0222218	0.0238577	0.0441982	0.0377778	0.0397111	0.0568223	0.059111	0.0337212	0.0291373	0.130756	0.0497591	0.048169	0.0368668	0.0335484	0.111965	0.0237936	0.0266579
	Bacteria	Proteobacteria	Betaproteobacteria	Burkholderiales	Comamonadaceae	Variovorax	0.0179388	0.0204265	0.0623213	0.0774908	0.0278236	0.0179192	0.0716429	0.0236155	0.0722169	0.0503684	0.0386402	0.041146	0.0491615	0.0406742	0.0419616	0.0624727	0.047356	0.074105	0.0781509	0.022833	0.0275136	0.0358721	0.049844	0.0322952	0.0471769	0.0416386	0.0395329	0.0399505	0.0292861	0.0307614	0.0392674	0.0311135	0.0451425	0.03363	0.0396183	0.0357525	0.0299016	0.0473058
	Bacteria	Actinobacteria	Acidimicrobiia	Acidimicrobiales	Iamiaceae	Iamia	0.0270254	0.047713	0.0441038	0.0722836	0.0440846	0.063332	0.0401179	0.0680503	0.0389377	0.0645106	0.0288135	0.0649023	0.0939755	0.0196635	0.0324831	0.0578238	0.0373082	0.0493992	0.052677	0.0323581	0.0374171	0.0341753	0.0539305	0.0156544	0.0199877	0.0638486	0.0226041	0.0181757	0.0361987	0.0253503	0.050154	0.0536154	0.0160708	0.0279376	0.0341978	0.0352999	0.0437123	0.0266168
	Bacteria	Chloroflexi	Chloroflexia	Chloroflexales	Oscillochloridaceae	Oscillochloris	0.0433744	0.0670219	0.0556701	0.0338238	0.0343382	0.0608238	0.0428511	0.0259686	0.0541648	0.0658198	0.0664998	0.0184002	0.0461939	0.0254833	0.0468731	0.0466902	0.051936	0.0226462	0.0429313	0.0247276	0.0428348	0.051103	0.0239183	0.054713	0.0194195	0.0448041	0.0456232	0.0330479	0.0441321	0.0218071	0.041305	0.0569594	0.0273535	0.049054	0.0513495	0.0281362	0.0405434	0.0312117
	Bacteria	Actinobacteria	Acidimicrobiia	Acidimicrobiales	Ilumatobacteraceae	Desertimonas	0.0619351	0.0811534	0.0110022	0.0403143	0.0412524	0.0451072	0.028249	0.029521	0.0709887	0.0328622	0.0585884	0.0219362	0.0312689	0.00276794	0.0466103	0.0378842	0.0340879	0.0128698	0.0471132	0.0424893	0.0563538	0.0232329	0.048444	0.07116	0.0409867	0.0417303	0.0368656	0.0278177	0.0457821	0.0449942	0.063397	0.0388125	0.00875298	0.0408114	0.0498396	0.0586071	0.0508524	0.0476124
	Bacteria	Proteobacteria	Alphaproteobacteria	Rhodospirillales	Thalassobaculaceae	Thalassobaculum	0.0621689	0.0430139	0.0372724	0.0477319	0.0621656	0.0468617	0.0470529	0.0343776	0.0279219	0.0403029	0.0557884	0.019896	0.0408575	0.0231796	0.0496282	0.0490855	0.0325436	0.0251052	0.0534443	0.0754662	0.0400798	0.0287723	0.0441185	0.0619462	0.0300857	0.0360697	0.0273997	0.0346601	0.0512717	0.0424406	0.0280297	0.0418848	0.0473792	0.0344906	0.05415	0.0308071	0.0204679	0.0384156
	Bacteria	Actinobacteria	Actinobacteria	Micromonosporales	Micromonosporaceae	Micromonospora	0.0647289	0.0700615	0.0231342	0.0282515	0.0508039	0.0867528	0.00689091	0.0296578	0.0610667	0.0121542	0.0559702	0.00302487	0.0323397	0.0132506	0.00552209	0.022988	0.0482406	0.0129595	0.0254074	0.054562	0.0755236	0.0331519	0.0474673	0.0730079	0.00956547	0.0496074	0.0773502	0.027322	0.0351552	0.049735	0.0846398	0.0264767	0.0281931	0.0174624	0.0322254	0.0636537	0.101035	0.021791
	Bacteria	Acidobacteria	Acidobacteria_Gp3	Acidobacteria_Gp3_ois	Acidobacteria_Gp3_fis	Paludibaculum	0.0482539	0.0328027	0.0533503	0.0636532	0.0305766	0.047375	0.0454175	0.0395799	0.0794158	0.0451689	0.0530431	0.0580043	0.0562365	0.0417063	0.0388705	0.0632272	0.0438605	0.0586525	0.0559606	0.0477057	0.02942	0.0164728	0.03525	0.0341769	0.0247849	0.018118	0.031403	0.0255706	0.0336283	0.0217047	0.0488209	0.0187071	0.0212076	0.0193906	0.0334499	0.0288047	0.0300266	0.0259608
	Bacteria	Proteobacteria	Betaproteobacteria	Burkholderiales	Comamonadaceae	Pelomonas	0.0565758	0	0.025537	0.0108216	0.032051	0.0132861	0.0593717	0.027625	0.0223425	0.0091354	0.0256689	0.0428322	0.0097931	0.025296	0.034177	0.0228504	0.0239488	0.0736318	0.0285881	0.178908	0	0.0257216	0.0250714	0.0456808	0.0445176	0.0232577	0.0504901	0.0712194	0.0612748	0.0392215	0.0276301	0.0149709	0.0525189	0.0348025	0.0502102	0.0535086	0.0232782	0.110798
	Bacteria	Proteobacteria	Alphaproteobacteria	Rhodospirillales	Rhodospirillaceae	Lacibacterium	0.0246772	0.0222324	0.0614537	0.0917527	0.0335634	0.0496119	0.0784262	0.0370539	0.0707164	0.0657964	0.0438734	0.0524062	0.0587273	0.0268021	0.0410803	0.0753403	0.021889	0.0469781	0.073437	0.0208681	0.0180279	0.0239866	0.0513863	0.0249628	0.0279112	0.0105614	0.0237237	0.0167183	0.0316914	0.029957	0.0252143	0.01908	0.0182494	0.019439	0.0282683	0.0243791	0.0194699	0.0319474
	Bacteria	Proteobacteria	Gammaproteobacteria	Xanthomonadales	Rhodanobacteraceae	Luteibacter	0.00873531	0.00496644	0.0147995	0.0223304	0.0115069	0.0146969	0.034523	0.0296313	0.0284483	0.0338969	0.0226927	0.0775671	0.0201022	0.0252336	0.0445221	0.0841942	0.0213293	0.0751793	0.0738745	0.0223228	0.0104845	0.0132427	0.0325426	0.0257601	0.0735269	0.0229204	0.0292297	0.0789831	0.0732693	0.0392947	0.024167	0.0244696	0.0276791	0.080619	0.0856221	0.0148882	0.0284895	0.0411537
	Bacteria	Verrucomicrobia	Opitutae	Puniceicoccales	Puniceicoccaceae	Pelagicoccus	0.0577338	0.0140664	0.0418925	0.0267765	0.0153351	0.0317181	0.00912254	0.0280606	0.0178492	0.0174924	0.0224542	0.030145	0.0355669	0.021362	0.00730906	0.0363051	0.0225571	0.0325639	0.0408029	0.105712	0.0347912	0.0492493	0.0455143	0.0443389	0.0823141	0.0559268	0.0357375	0.0707663	0.0606854	0.0377184	0.0283455	0.0243454	0.0415167	0.0129768	0.0446032	0.0290959	0.062285	0.0175333
	Bacteria	Actinobacteria	Thermoleophilia	Solirubrobacterales	Solirubrobacteraceae	Solirubrobacter	0.038086	0.0779454	0.050065	0.0310026	0.0393823	0.0843153	0.030553	0.0490753	0.0379449	0.0361754	0.0435092	0.0146265	0.0329873	0.025619	0.0376112	0.0532458	0.0468429	0.0356798	0.0610136	0.023945	0.0409249	0.0152198	0.0289626	0.0368619	0.0193005	0.0303977	0.0282698	0.0270384	0.0297159	0.0229895	0.0237181	0.017028	0.0282402	0.0216288	0.0327237	0.0320748	0.0736284	0.0299125
	Bacteria	Proteobacteria	Alphaproteobacteria	Rhizobiales	Beijerinckiaceae	Methylocapsa	0.0223262	0.00927413	0.0193215	0.0112558	0.0232961	0	0.0229008	0.0316911	0.00924304	0.00423404	0.0153216	0.0178387	0.0474744	0.0725074	0	0.00355722	0.0940431	0.0763657	0.00470389	0.0597108	0.0293274	0.0385453	0.0275202	0.0484512	0.0294214	0.0727684	0.219458	0.0921317	0.014875	0.0444036	0.0197315	0.0133892	0.0682114	0	0.00752045	0.0567228	0	0.0438526
	Bacteria	Planctomycetes	Planctomycetacia	Pirellulales	Lacipirellulaceae	Bythopirellula	0.0382305	0.079103	0.0160319	0.0318455	0.0362817	0.0228131	0.0367605	0.031889	0.0169798	0.0403137	0.0304419	0.012081	0.0309762	0.0211625	0.0111915	0.024535	0.0547506	0.0116465	0.0292248	0.0537765	0.118412	0.0160801	0.0287397	0.0481076	0.0201656	0.0393732	0.0564552	0.0213098	0.036099	0.0327921	0.0274639	0.0476776	0.041642	0.024574	0.0423252	0.0499842	0.020433	0.0416324
	Bacteria	Bacteroidetes	Chitinophagia	Chitinophagales	Chitinophagaceae	Parasegetibacter	0.0566187	0.0357565	0.0323284	0.0556835	0.0280559	0.0379981	0.0278928	0.045558	0.0205457	0.0341009	0.0349541	0.037487	0.0311298	0.0164879	0.0258646	0.0235724	0.0380612	0.0302986	0.0255583	0.0520234	0.0302472	0.0306518	0.0511006	0.0472411	0.0484421	0.0199546	0.0264834	0.0410479	0.0357602	0.0506255	0.0254527	0.031585	0.0328884	0.0353945	0.0356712	0.0378404	0.0350961	0.026753
	Bacteria	Proteobacteria	Alphaproteobacteria	Rhizobiales	Phyllobacteriaceae	Chelativorans	0.0290684	0.0510507	0.0255324	0.0190771	0	0.0229449	0.0209617	0.0224947	0.025953	0.0455283	0.0411467	0.0178184	0.0366277	0.0156718	0.0224681	0.0279307	0.0111134	0.00580285	0.0324467	0.0507783	0.0856253	0.0609741	0.0603272	0.0387112	0.0198427	0.0414036	0.0351437	0.0183502	0.0578875	0.0384197	0.0535855	0.0485396	0.0363904	0.0534632	0.033215	0	0.035199	0.0345271
	Bacteria	Proteobacteria	Alphaproteobacteria	Caulobacterales	Hyphomonadaceae	Euryhalocaulis	0.0124606	0.0578409	0.0372928	0.0372986	0.0296648	0.036046	0.0269025	0.025323	0.021095	0.036464	0.0355142	0.016989	0.0297168	0.0186855	0.0242648	0.0383505	0.0270353	0.0300357	0.043262	0.0175942	0.0338561	0.0234572	0.0420901	0.0461598	0.0231564	0.0305302	0.0303967	0.0621884	0.0386632	0.0191374	0.0329183	0.0205201	0.0303637	0.0335896	0.038296	0.0466261	0.0366532	0.0261131
	Bacteria	Proteobacteria	Alphaproteobacteria	Rhizobiales	Boseaceae	Bosea	0.0376599	0.0308096	0.0270012	0.0279426	0.0393143	0.0297734	0.0267319	0.0354502	0.0334886	0.0124202	0.0512639	0.0151153	0.0123196	0.0210953	0.0320168	0.02799	0.0577153	0.0209369	0.0186228	0.0481758	0.0472492	0.0294947	0.03599	0.041541	0.0209488	0.0261215	0.0374832	0.0282993	0.0322421	0.0300122	0.0547953	0.0132622	0.0287394	0.0312644	0.0307148	0.0408391	0.0276387	0.0292521
	Bacteria	Proteobacteria	Alphaproteobacteria	Parvularculales	Parvularculaceae	Marinicaulis	0.0383732	0.0218549	0.0164586	0.0103903	0.0240788	0.0190439	0.0189087	0.0146827	0.0442915	0.0314214	0.011668	0.0359569	0.0428371	0.0133666	0.0227862	0.0631931	0.0206642	0.0131205	0.0539339	0.0660935	0.0352957	0.0168891	0.0157744	0.0196241	0.0440898	0.043644	0.0249793	0.0124189	0.0672188	0.0110045	0.052697	0.0397375	0.0248783	0.0308936	0.0831717	0.0317942	0.0198129	0.0288704
	Bacteria	Actinobacteria	Actinobacteria	Micrococcales	Demequinaceae	Demequina	0	0	0.0279357	0.0238879	0.0218032	0.0187025	0.0582964	0.0138089	0.025698	0.0312735	0.0195617	0.0423709	0.0413757	0	0.0193461	0.0481175	0.00517993	0.0488385	0.0445324	0	0	0.0264853	0.0352227	0.0417485	0.0639286	0.0469933	0.0163804	0.0698848	0.058191	0.0222927	0.0323414	0.045509	0	0.0367814	0.045986	0.0502862	0.030249	0.0261356
	Bacteria	Bacteroidetes	Chitinophagia	Chitinophagales	Chitinophagaceae	Niabella	0.00199695	0.00202172	0.0303065	0.044601	0.0030003	0.0313096	0.0510264	0.0159256	0.0271585	0.0499757	0.0061388	0.0582633	0.0515041	0.0519996	0.0205685	0.0453628	0.012633	0.0430325	0.0327335	0.00631493	0.00639324	0.0218756	0.0515008	0.0105169	0.0355962	0.0413082	0.0179532	0.0349995	0.0242105	0.0165987	0.0347356	0.0389807	0.0611006	0.0276189	0.0374588	0.00948778	0.0460678	0.0367554
	Bacteria	Proteobacteria	Alphaproteobacteria	Sneathiellales	Sneathiellaceae	Taonella	0.0231474	0.0412421	0.0361387	0.0408575	0.0302344	0.0451278	0.0234095	0.0154798	0.0243798	0.0276047	0.0159117	0.00384657	0.0175344	0.00294059	0.0264894	0.0157628	0.042791	0.00502661	0.0184401	0.0277692	0.052068	0.0514619	0.0518072	0.0343834	0.00814332	0.0353591	0.0464912	0.00813772	0.0262987	0.0205607	0.0454704	0.0464623	0.00636802	0.0491002	0.0234561	0.0383114	0.0408165	0.032844
	Bacteria	Actinobacteria	Thermoleophilia	Solirubrobacterales	Conexibacteraceae	Conexibacter	0.00398138	0.0163931	0.0355019	0.0334474	0.0404164	0.00904577	0.0307722	0.0312221	0.0475834	0.0314771	0.0382776	0.0368157	0.036498	0.0389235	0.021243	0.0422618	0.0289051	0.0266053	0.0353673	0.0125902	0.0276288	0.0319122	0.0459026	0.029517	0.02545	0.019866	0.0247545	0.0169772	0.025373	0.0257353	0.0237682	0.0240008	0.0247746	0.021139	0.0260779	0.0470067	0.0152118	0.024756
	Bacteria	Acidobacteria	Acidobacteria_Gp16	Acidobacteria_Gp16_ois	Acidobacteria_Gp16_fis	Gp16	0.0189281	0.0439308	0.00965576	0.034677	0.0250353	0.055145	0.00680272	0.0400353	0.0354643	0.0130241	0.0252935	0.0131144	0.03299	0	0.0181901	0.0115754	0.0378276	0.0132164	0.019809	0.0329448	0.0462151	0.0194084	0.0374452	0.0346058	0.0182256	0.0409436	0.0515843	0.0289631	0.0272911	0.044166	0.0464528	0.0228869	0	0.0249803	0.0188312	0.0322047	0.0497173	0.0215121
	Bacteria	Actinobacteria	Acidimicrobiia	Acidimicrobiales	Iamiaceae	Actinomarinicola	0.0388898	0.0405201	0.0395186	0.0118681	0.0380121	0.003964	0.0245498	0.0197236	0.00459002	0.0206525	0.0143161	0.0267265	0.0188684	0.0570852	0.0100371	0.019191	0.020998	0.0186301	0.0117722	0.0433979	0.039773	0.064361	0.0226935	0.0368209	0.0387095	0.0265807	0.0295618	0.0225094	0.0140334	0.0253032	0.0117509	0.0275242	0.0459069	0.0133205	0.0235924	0.0490583	0.00971822	0.0307644
	Bacteria	Bacteroidetes	Chitinophagia	Chitinophagales	Chitinophagaceae	Puia	0.00461143	0.00885968	0.0427898	0.0596801	0.0210606	0.0133654	0.049863	0.0318686	0.0330136	0.0371904	0.0249351	0.0311878	0.0285588	0.022934	0.027753	0.0438038	0.0201047	0.0360626	0.0376596	0.0104413	0.0124982	0.0203838	0.0559573	0.0173448	0.0177933	0.0164334	0.0128984	0.023035	0.0242731	0.0252209	0.0299318	0.0232146	0.00870864	0.0210967	0.0201979	0.0327641	0.0134328	0.0355614
	Bacteria	Proteobacteria	Alphaproteobacteria	Rhodospirillales	Geminicoccaceae	Arboricoccus	0.0161365	0.0509838	0.0250888	0.0149381	0.0305963	0.0192978	0.02827	0.0225384	0.014289	0.0155781	0.0207402	0.0249401	0.0148313	0.042682	0.0212158	0.00819354	0.0210397	0.0340056	0.0136217	0.0202973	0.0446971	0.0329467	0.0174125	0.0144867	0.02179	0.0197221	0.0275282	0.0244224	0.0135343	0.0192387	0.02304	0.0204119	0.0352366	0.0172505	0.0110566	0.0555256	0.0254121	0.0385036
	Bacteria	Proteobacteria	Gammaproteobacteria	Xanthomonadales	Xanthomonadaceae	Stenotrophomonas	0	0	0.00288191	0.00190771	0.00195819	0.00122227	0	0.00201542	0.000904875	0	0	0.00330286	0.00097203	0	0.0145522	0.0304606	0	0	0.0265274	0	0	0.00911339	0.00603272	0	0.00725243	0.00307383	0	0	0.0795188	0.00637331	0.00286147	0	0	0.0352967	0.090768	0.00619235	0.00386516	0
	Bacteria	Actinobacteria	Actinobacteria	Propionibacteriales	Propionibacteriaceae	Cutibacterium	0	0	0.000652259	0	0	0.000505715	0.000494572	0	0.000882872	0.00100266	0	0.000710564	0	0	0	0	0.00193605	0	0.000630411	0	0	0.00206262	0	0	0.002247	0	0.00612234	0	0.00199353	0	0.00279189	0.00317068	0	0	0	0	0.00159921	0.00156397
	Bacteria	Actinobacteria	Actinobacteria	Micrococcales	Micrococcaceae	Micrococcus	0	0	0	0	0	0	0	0	0	0	0	0	0	0	0.00203339	0	0	0	0	0	0	0	0	0	0	0	0	0	0	0	0	0	0	0.00643015	0	0	0	0
	Bacteria	Proteobacteria	Alphaproteobacteria	Rhizobiales	Methylobacteriaceae	Methylobacterium	0	0	0	0.00111882	0	0	0	0	0	0	0	0	0	0	0	0	0	0	0	0	0	0	0.00353801	0	0	0	0	0	0	0	0	0	0	0	0	0	0	0
	Bacteria	Proteobacteria	Betaproteobacteria	Burkholderiales	Burkholderiaceae	Ralstonia	0	0	0	0	0	0	0	0	0	0	0	0	0	0	0	0	0	0	0	0	0	0	0	0	0	0	0	0	0	0	0	0	0	0	0	0	0	0
