# Supplementary material for: Co-occurrence network analysis unveils the actual differential impact on the olive root microbiota by two Verticillium wilt biocontrol rhizobacteria
Source: Environ Microbiome. 2023 Mar 22;18:21. doi: 10.1186/s40793-023-00480-2 (PMC10035242; doi:10.1186/s40793-023-00480-2)
Supplement: Supplementary file 4 — Supplementary Material 4 [file 40793_2023_480_MOESM4_ESM.xlsx]

## Sheet: ITS2_Genara_Treatment_Time_STAM
Relative abundance of major (> 1%) and minor (<1%) fungal genera considering each sampling time (0, 15, 30 and 50 days after bacterization)
	Kingdom	Phylum	Class	Order	Family	Genus	CON_0	CON_15	CON_30	CON_50	PIC73_15	PIC73_30	PIC73_50	PIC73_Vd_15	PIC73_Vd_15: std. dev. (%)	PIC73_Vd_30	PIC73_Vd_30: std. dev. (%)	PIC73_Vd_50	PIC73_Vd_50: std. dev. (%)	PICF7_15	PICF7_30	PICF7_50	PICF7_Vd_15	PICF7_Vd_30	PICF7_Vd_50	Vd_15	Vd_30	Vd_50	CON_0SD	CON_15SD	CON_30SD	CON_50SD	PIC73_15SD	PIC73_30SD	PIC73_50SD	PIC73_Vd_15SD	PIC73_Vd_30SD	PIC73_Vd_50SD	PICF7_15SD	PICF7_30SD	PICF7_50SD	PICF7_Vd_15SD	PICF7_Vd_30SD	PICF7_Vd_50SD	Vd_15SD	Vd_30SD	Vd_50SD
	unclassified	unclassified	unclassified	unclassified	unclassified	unclassified	27.6281	30.2869	34.9852	26.322	26.5504	28.0781	24.846	29.6309	26.6847	22.765	16.2657	30.3457	22.8438	25.0423	27.322	33.174	23.3965	32.6555	29.9774	23.492	34.9237	30.1003	2.48653	2.72583	3.14866	2.36898	2.38954	2.52703	2.23614	2.66678	2.40162	2.04885	1.46391	2.73112	2.05595	2.2538	2.45898	2.98566	2.10569	2.939	2.69797
MAJOR GENERA (rel. abundance >1%)	Fungi	Glomeromycota	Glomeromycetes	Glomerales	Glomeraceae	Rhizophagus	10.8169	2.44084	6.05574	9.43952	26.356	0.45095	4.35144	8.166	23.3711	8.70519	19.1747	5.13948	15.3437	5.56643	24.063	0	4.2452	6.16069	5.14771	7.95007	1.15997	4.78955	1.08169	0.219675	0.545017	0.849557	2.37204	0.0405855	0.391629	0.73494	2.1034	0.783467	1.72572	0.462553	1.38093	0.500978	2.16567	0	0.382068	0.554462	0.463294
	Fungi	Ascomycota	Sordariomycetes	Hypocreales	Nectriaceae	Fusarium	9.35335	8.66914	10.647	5.89522	9.87146	11.7304	7.63591	10.6248	9.4492	8.66978	5.60361	6.39523	3.74236	10.9912	6.93681	9.46877	20.6255	9.97112	8.16626	6.11684	7.35265	5.73043	0.935335	0.780223	0.958228	0.53057	0.888431	1.05574	0.687232	0.956236	0.850428	0.78028	0.504325	0.575571	0.336812	0.989206	0.624313	0.852189	1.85629	0.897401	0.734963
	Fungi	Basidiomycota	Agaricomycetes	Cantharellales	Ceratobasidiaceae	Rhizoctonia	3.81653	6.23914	4.52442	8.23071	5.07375	10.6096	3.00066	4.87795	14.5625	12.6674	20.0152	2.97399	8.54522	2.77447	5.03826	0	0.00352949	0.595629	3.07947	9.89928	2.67476	7.37473	0.381653	0.561523	0.407198	0.740764	0.456638	0.954865	0.270059	0.439016	1.31062	1.14007	1.80137	0.267659	0.76907	0.249702	0.453444	0	0.000317654	0.0536066	0.277152
	Fungi	Ascomycota	Sordariomycetes	Hypocreales	Hypocreaceae	Trichoderma	1.71585	1.80321	1.61057	16.1706	0.802984	2.91566	11.6768	7.22854	9.06667	5.40594	7.55596	13.8662	10.1077	5.11871	2.03979	15.3424	2.55323	2.51208	16.3155	2.28583	1.88543	10.7096	0.171585	0.162289	0.144951	1.45535	0.0722685	0.262409	1.05091	0.650569	0.816	0.486535	0.680036	1.24796	0.909692	0.460684	0.183581	1.38082	0.229791	0.226087	1.46839
	Fungi	Basidiomycota	Agaricomycetes	Cantharellales	Ceratobasidiaceae	Ceratobasidium	2.78891	4.37026	3.81619	0.320898	3.34447	2.58777	4.0835	0.173099	0.519298	2.29104	5.62337	2.57004	5.22803	8.25542	1.99026	1.95707	1.15356	4.87959	1.72931	13.2611	2.58899	5.46887	0.278891	0.393324	0.343457	0.0288809	0.301002	0.232899	0.367515	0.0155789	0.0467368	0.206194	0.506103	0.231303	0.470523	0.742987	0.179124	0.176136	0.103821	0.439163	0.155638
	Fungi	Ascomycota	Sordariomycetes	Hypocreales	Nectriaceae	Dactylonectria	2.68129	3.03399	1.36022	1.19928	1.85768	0.887101	7.8336	4.55034	9.23855	6.19475	5.8639	2.39319	4.36172	5.70672	4.02722	4.12884	10.6085	7.53912	0.465269	4.44826	4.79285	1.95654	0.268129	0.273059	0.12242	0.107936	0.167191	0.079839	0.705024	0.40953	0.83147	0.557527	0.527751	0.215388	0.392555	0.513605	0.36245	0.371596	0.954763	0.678521	0.0418742
	Fungi	Ascomycota	Sordariomycetes	Sordariales	Cephalothecaceae	Phialemonium	7.81526	5.97671	5.91005	5.6176	7.01136	7.79049	6.00545	8.38871	4.46319	7.74385	4.27013	5.46789	2.61985	7.20233	5.40286	6.98912	10.5959	6.06931	6.87826	4.73235	7.37519	5.60631	0.781526	0.537904	0.531904	0.505584	0.631023	0.701144	0.540491	0.754984	0.401687	0.696947	0.384312	0.49211	0.235786	0.648209	0.486257	0.629021	0.953627	0.546238	0.619043
	Fungi	Ascomycota	Sordariomycetes	Microascales	Halosphaeriaceae	Cirrenalia	2.96553	7.41429	7.18731	9.55861	3.98408	9.21416	7.06931	6.40178	6.21686	5.43552	2.43291	8.78033	4.66788	6.34329	5.0815	6.82197	3.13606	7.73065	8.13514	3.6305	8.40127	8.47965	0.296553	0.667286	0.646858	0.860275	0.358568	0.829275	0.636238	0.57616	0.559517	0.489197	0.218962	0.79023	0.42011	0.570896	0.457335	0.613978	0.282246	0.695759	0.732162
	Fungi	Glomeromycota	Glomeromycetes	Glomerales	Glomeraceae	Funneliformis	0	0	0	0	0	0	0	0	0	0	0	2.74264	8.22793	0	0	0	0	0	0.000836155	0	0	0	0	0	0	0	0	0	0	0	0	0	0	0.246838	0.740513	0	0	0	0	0	7.5254e-05
	Fungi	Ascomycota	Sordariomycetes	Sordariales	Sordariales_fam_Incertae_sedis	Conlarium	2.53989	4.33135	2.47571	0.688418	1.53846	3.60196	1.62921	1.79384	1.57819	4.59813	7.45285	1.57924	1.70749	4.54925	2.09426	1.08263	2.74389	2.33759	1.53307	1.44009	1.07591	2.35746	0.253989	0.389821	0.222814	0.0619576	0.138461	0.324176	0.146629	0.161446	0.142037	0.413832	0.670756	0.142132	0.153674	0.409433	0.188483	0.0974364	0.24695	0.210383	0.137976
	Fungi	Ascomycota	Sordariomycetes	Sordariales	Chaetomiaceae	Zopfiella	5.61573	3.53143	3.34074	1.39116	1.88965	1.94981	2.75522	2.7686	4.33969	2.23986	3.95426	2.07538	2.20039	2.32951	3.44128	1.70645	1.95681	2.16426	2.11082	4.14808	7.11158	3.58568	0.561573	0.317829	0.300666	0.125204	0.170068	0.175483	0.24797	0.249174	0.390572	0.201587	0.355883	0.186784	0.198035	0.209656	0.309716	0.153581	0.176113	0.194784	0.189974
	Fungi	Ascomycota	Sordariomycetes	Togniniales	Togniniaceae	Phaeoacremonium	6.21264	2.01514	2.51851	2.02673	3.86521	2.64066	1.97844	5.3795	6.02198	4.39984	3.60619	1.53208	1.47972	3.50748	1.52816	2.82532	3.95421	1.33533	1.21643	6.7832	4.67511	2.96211	0.621264	0.181362	0.226666	0.182405	0.347869	0.237659	0.17806	0.484155	0.541978	0.395985	0.324557	0.137887	0.133175	0.315674	0.137534	0.254279	0.355879	0.120179	0.109478
	Fungi	Ascomycota	Sordariomycetes	Coniochaetales	Coniochaetaceae	Coniochaeta	3.57713	2.12242	1.17497	0.431764	0.364794	0.809512	0.591641	0.958769	0.965082	0.50252	0.817918	0.47557	0.48942	0.809985	0.712569	0.318375	1.50334	1.07295	0.589288	1.3291	5.10971	0.247739	0.357713	0.191018	0.105748	0.0388587	0.0328315	0.0728561	0.0532477	0.0862892	0.0868573	0.0452268	0.0736126	0.0428013	0.0440478	0.0728987	0.0641312	0.0286537	0.1353	0.0965655	0.0530359
	Fungi	Ascomycota	Dothideomycetes	Pleosporales	Trematosphaeriaceae	Trematosphaeria	0.0668697	0	0.0137569	0	0.404843	0.00253786	0	0	0	0.0031814	0.00954419	0.543034	1.60648	0.320384	0.116838	0.0403567	0.340855	3.90695	0.586145	0	0.0104844	0.118168	0.00668697	0	0.00123812	0	0.0364359	0.000228407	0	0	0	0.000286326	0.000858977	0.048873	0.144583	0.0288345	0.0105154	0.00363211	0.0306769	0.351625	0.052753
	Fungi	Basidiomycota	Agaricomycetes	Agaricales	Entolomataceae	Clitopilus	0.501378	3.74798	2.43568	0.80806	0.712491	1.89378	0.519076	0.566946	0.605107	0.504324	0.375578	0.763499	0.786872	2.59667	0.726823	0.993396	2.08532	3.61284	0.577323	0.600934	0.275255	0.748497	0.0501378	0.337318	0.219211	0.0727254	0.0641242	0.17044	0.0467168	0.0510252	0.0544597	0.0453891	0.033802	0.0687149	0.0708184	0.2337	0.0654141	0.0894056	0.187679	0.325155	0.0519591
	Fungi	Ascomycota	Sordariomycetes	Chaetosphaeriales	Chaetosphaeriaceae	Chloridium	2.1251	1.27804	1.2279	1.05443	0.164345	0.710368	0.621785	0.997988	2.16305	0.525284	0.789961	1.0012	2.01259	0.860721	0.312617	0.861741	0.200114	0.26144	1.24532	2.95358	1.33168	0.572486	0.21251	0.115023	0.110511	0.094899	0.014791	0.0639331	0.0559607	0.0898189	0.194674	0.0472756	0.0710965	0.0901079	0.181133	0.0774649	0.0281355	0.0775567	0.0180103	0.0235296	0.112079
	Fungi	Ascomycota	Dothideomycetes	Pleosporales	Sporormiaceae	Preussia	0.00157687	2.94126	0.488686	0.0944376	0	0.335935	0.0182054	0.0302557	0.0670777	0.0269687	0.0809061	0.0167634	0.0384099	0.0146419	0.0124673	0.00105611	0.0175618	0.0500409	0.0147462	0.0124518	0	0.0767775	0.000157687	0.264713	0.0439817	0.00849939	0	0.0302341	0.00163848	0.00272301	0.006037	0.00242718	0.00728155	0.00150871	0.00345689	0.00131777	0.00112206	9.50503e-05	0.00158056	0.00450368	0.00132716
	Fungi	Ascomycota	Sordariomycetes	Sordariales	Lasiosphaeriaceae	Immersiella	0	0	0	0	0	0	0	0	0	0	0	1.60535	2.79318	0	0	0	0	0	1.90476	0	0	0	0	0	0	0	0	0	0	0	0	0	0	0.144482	0.251386	0	0	0	0	0	0.171428
	Fungi	Basidiomycota	Agaricomycetes	Auriculariales	Auriculariales_fam_Incertae_sedis	Oliveonia	0	1.79473	1.86991	0	0	2.37101	0	0	0	0	0	0	0	0	0	0	0	0	0	0	0	0	0	0.161526	0.168292	0	0	0.213391	0	0	0	0	0	0	0	0	0	0	0	0	0
	Fungi	Ascomycota	Leotiomycetes	Helotiales	Helotiaceae	Scytalidium	0.556935	0.76751	0.765629	1.70851	0.420603	0.717552	1.56222	1.23781	1.64197	1.01006	1.45642	1.81322	1.41455	0.173332	0.49361	1.84384	0.548567	1.68541	2.18922	0.424291	0.91566	1.06257	0.0556935	0.0690759	0.0689066	0.153765	0.0378543	0.0645797	0.1406	0.111403	0.147777	0.0909054	0.131078	0.16319	0.12731	0.0155999	0.0444249	0.165946	0.049371	0.151687	0.19703
	Fungi	Ascomycota	Sordariomycetes	Microascales	Halosphaeriaceae	Natantispora	0.386346	0.67363	0.91454	2.15179	0.265931	1.55372	1.81127	0.452489	0.578174	1.36269	0.948238	1.83865	0.855287	0.569078	0.845048	2.17901	0.314199	1.20729	2.02784	0.32239	1.70308	2.06461	0.0386346	0.0606267	0.0823086	0.193661	0.0239338	0.139835	0.163014	0.040724	0.0520357	0.122642	0.0853414	0.165479	0.0769758	0.051217	0.0760543	0.196111	0.0282779	0.108656	0.182505
	Fungi	Ascomycota	Dothideomycetes	Pleosporales	Cucurbitariaceae	Pyrenochaeta	0.282356	0.266553	2.09766	0.0438987	0.0850658	0.59409	2.01249	0.420293	0.902459	0.568601	0.749661	0.0714582	0.0877392	0.528971	0.813393	0.22379	0.972816	0.133665	0.0840202	1.71538	0.920853	0.134928	0.0282356	0.0239897	0.188789	0.00395088	0.00765593	0.0534681	0.181124	0.0378264	0.0812214	0.0511741	0.0674695	0.00643123	0.00789653	0.0476074	0.0732053	0.0201411	0.0875534	0.0120298	0.00756182
	Fungi	Ascomycota	Eurotiomycetes	Onygenales	Onygenales_fam_Incertae_sedis	Chrysosporium	1.08552	0.572387	0.480218	0.182885	0.810149	0.814025	0.33706	0.412153	0.267801	0.284528	0.196517	0.324384	0.264928	0.700249	0.623946	0.287022	1.93807	0.376654	0.395457	0.251732	0.433004	0.132037	0.108552	0.0515148	0.0432196	0.0164596	0.0729134	0.0732623	0.0303354	0.0370938	0.0241021	0.0256075	0.0176866	0.0291945	0.0238435	0.0630224	0.0561551	0.025832	0.174427	0.0338989	0.0355911
	Fungi	Ascomycota	Eurotiomycetes	Eurotiales	Trichocomaceae	Talaromyces	0.0302347	0	0.104574	0.505339	0.0370824	0.236741	1.58693	0.117454	0.352363	0.0762963	0.123054	0.629456	0.80752	0.00600503	0.14021	1.80822	0.0596838	0.13431	0.637476	0.0028446	0.111838	0.573231	0.00302347	0	0.0094117	0.0454805	0.00333741	0.0213067	0.142824	0.0105709	0.0317127	0.00686666	0.0110748	0.056651	0.0726768	0.000540453	0.0126189	0.16274	0.00537154	0.0120879	0.0573728
	Fungi	Ascomycota	Sordariomycetes	Hypocreales	Hypocreales_fam_Incertae_sedis	Acremonium	0.550954	0.0580173	0.0222527	0.186918	0.0884491	1.78651	0.818761	0.076468	0.166721	0.363628	0.747183	0.331577	0.765248	1.2598	0.4073	0.00269711	0.588527	0.144846	0.329924	0.443165	0.0333929	0.478082	0.0550954	0.00522155	0.00200275	0.0168227	0.00796042	0.160786	0.0736884	0.00688212	0.0150049	0.0327265	0.0672465	0.029842	0.0688724	0.113382	0.036657	0.00024274	0.0529674	0.0130361	0.0296931
	Fungi	Ascomycota	Sordariomycetes	Sordariales	Chaetomiaceae	Humicola	0.522846	0.257092	0.195149	0.0500671	0.120686	0.173622	1.71628	0.261482	0.784445	0.205143	0.223992	0.224866	0.376674	0.10038	0.137362	0.0781799	0.385205	0.254483	0.135982	0.164926	0.0607732	0.0698406	0.0522846	0.0231383	0.0175635	0.00450604	0.0108617	0.015626	0.154465	0.0235334	0.0706001	0.0184629	0.0201593	0.0202379	0.0339007	0.00903424	0.0123626	0.00703619	0.0346685	0.0229035	0.0122384
	Fungi	Ascomycota	Dothideomycetes	Pleosporales	Pleosporaceae	Curvularia	0	0.00484966	0.086695	1.62819	0.159562	0.0623618	0.0269156	0.0273696	0.0393838	0.0350681	0.0878749	0.12947	0.155823	0	0.0520756	0.326614	0.0302256	0.066744	0.154952	0.0714338	0.0113677	0.157335	0	0.000436469	0.00780255	0.146537	0.0143606	0.00561256	0.0024224	0.00246326	0.00354454	0.00315613	0.00790874	0.0116523	0.014024	0	0.0046868	0.0293953	0.0027203	0.00600696	0.0139456
	Fungi	Ascomycota	Sordariomycetes	Glomerellales	Plectosphaerellaceae	Plectosphaerella	0	0.362986	0	0.0106209	0.119659	0	1.59525	0.433223	1.29967	0	0	0	0	0.0926958	0	0.00223785	0.338963	0	0	0.204057	0.010507	0	0	0.0326688	0	0.000955885	0.0107693	0	0.143572	0.03899	0.11697	0	0	0	0	0.00834262	0	0.000201407	0.0305066	0	0
	Fungi	Ascomycota	Dothideomycetes	Pleosporales	Morosphaeriaceae	Acrocalymma	0	0	0.0490257	0.0105878	0	0.0343436	0.221251	0.00372481	0.0111744	0.171336	0.351133	0.591156	1.58777	0.0150944	0.0317806	0.585908	0.0833836	0.0787146	0.72724	0	0.00443619	0.655092	0	0	0.00441231	0.000952904	0	0.00309093	0.0199126	0.000335233	0.0010057	0.0154202	0.031602	0.053204	0.142899	0.0013585	0.00286025	0.0527317	0.00750453	0.00708432	0.0654516
	Fungi	Ascomycota	Sordariomycetes	Sordariales	Lasiosphaeriaceae	Podospora	0.898596	1.46536	0.705921	0.615659	0.556331	0.52675	0.28329	0.438279	0.833046	0.6586	0.468021	0.441837	0.664941	0.662883	1.39287	1.39293	0.392463	0.595705	0.386832	0.343571	0.324924	0.483313	0.0898596	0.131882	0.0635329	0.0554093	0.0500698	0.0474075	0.0254961	0.0394451	0.0749741	0.059274	0.0421219	0.0397654	0.0598447	0.0596594	0.125358	0.125363	0.0353217	0.0536134	0.0348149
	Fungi	Ascomycota	Sordariomycetes	Myrmecridiales	Myrmecridiales_fam_Incertae_sedis	Atractospora	0.591517	0.181097	0.122361	0.339689	0.0885307	1.42109	0.76954	0.00988933	0.029668	0.0329499	0.0988496	0.468949	1.32203	0.447402	0.138924	0.131311	0.0486775	0.0971875	0.0901216	0.0569939	0.35496	0.63102	0.0591517	0.0162987	0.0110125	0.030572	0.00796777	0.127898	0.0692586	0.00089004	0.00267012	0.00296549	0.00889646	0.0422054	0.118983	0.0402662	0.0125031	0.011818	0.00438098	0.00874688	0.00811094
	Fungi	Ascomycota	Sordariomycetes	Hypocreales	Stachybotryaceae	Xenomyrothecium	0.0225017	0.0223665	0	0.00531047	0	0.00221374	0.00351598	0	0	0.0465233	0.100151	0.484013	1.41756	0.666555	0.0102329	0	0	0	0.522461	0.00566626	0.058894	0.0600551	0.00225017	0.00201299	0	0.000477943	0	0.000199236	0.000316439	0	0	0.00418709	0.00901357	0.0435612	0.12758	0.05999	0.000920964	0	0	0	0.0470215
	Fungi	Ascomycota	Sordariomycetes	Sordariales	Lasiosphaeriaceae	Arnium	0.00853209	0	0.0179713	1.3761	0.0613727	0.00849628	0.00784722	0.0192842	0.0578527	0.00926793	0.0191182	0.0167754	0.0289591	0.0169348	0.00708324	0	0.31168	0	0.0176294	0.00581419	0.0217408	0	0.000853209	0	0.00161741	0.123849	0.00552354	0.000764665	0.00070625	0.00173558	0.00520674	0.000834114	0.00172063	0.00150978	0.00260632	0.00152413	0.000637492	0	0.0280512	0	0.00158665
	Fungi	Ascomycota	Sordariomycetes	Sordariales	Chaetomiaceae	Trichocladium	1.19747	0.440261	0.122134	0.144312	0.273152	0.439595	0.092203	0.485728	0.588775	0.301718	0.510884	0.0903291	0.0833116	0.72942	0.259998	0.065777	0.382536	0.42806	0.160038	0.690688	0.638038	1.23429	0.119747	0.0396235	0.0109921	0.012988	0.0245837	0.0395635	0.00829827	0.0437156	0.0529897	0.0271547	0.0459796	0.00812962	0.00749804	0.0656478	0.0233998	0.00591993	0.0344282	0.0385254	0.0144034
	Fungi	Ascomycota	Sordariomycetes	Glomerellales	Plectosphaerellaceae	Verticillium	0	0	0	0	0	0	0	0	0	0.392979	1.17894	0	0	0	0	0	0	0	0	0	0.372085	0	0	0	0	0	0	0	0	0	0	0.0353681	0.106104	0	0	0	0	0	0	0	0
	Fungi	Ascomycota	Dothideomycetes	Botryosphaeriales	Botryosphaeriaceae	Lasiodiplodia	0.00465701	0.0154013	0.023172	0.0131856	0.0696004	0.0924585	0.105214	0.0859199	0.0887996	0.0400845	0.0678185	0.0294186	0.0731288	0.0309068	0.459138	1.08663	0.0489128	0.0510486	0.0233497	0.0147864	0.0132161	0.0880766	0.000465701	0.00138612	0.00208548	0.0011867	0.00626403	0.00832126	0.00946924	0.00773279	0.00799197	0.00360761	0.00610367	0.00264767	0.00658159	0.00278161	0.0413224	0.0977969	0.00440215	0.00459438	0.00210148
	Fungi	Ascomycota	Sordariomycetes	Savoryellales	Savoryellaceae	Savoryella	1.02949	1.08013	0.981804	0.138286	0.821214	0.425919	0.214914	0.794824	0.507193	0.440961	0.551979	0.470558	0.34702	0.71228	0.330881	0.319381	0.946843	0.532568	0.284718	0.704533	0.625764	0.266111	0.102949	0.097212	0.0883624	0.0124457	0.0739092	0.0383327	0.0193423	0.0715342	0.0456473	0.0396865	0.0496781	0.0423502	0.0312318	0.0641052	0.0297793	0.0287442	0.0852159	0.0479311	0.0256246
MINOR GENERA (rel. abundance <1%)	Fungi	Ascomycota	Pezizomycetes	Pezizales	Pyronemataceae	Scutellinia	0	0.45909	0	0	0	0	0.0748195	0.0367616	0.110285	0	0	0	0	0	0.857727	0	0.648903	0	0	0	0.0471345	0	0	0.0413181	0	0	0	0	0.00673376	0.00330854	0.00992563	0	0	0	0	0	0.0771954	0	0.0584012	0	0
	Fungi	Ascomycota	Sordariomycetes	Microascales	Microascaceae	Rhinocladium	0.584883	0.0366913	0.0332829	0.00621347	0.170139	0.0494774	0.0170716	0.0466982	0.0740732	0.0122757	0.0209857	0.0275385	0.0572368	0.123347	0.0381784	0.0775203	0.690858	0.0192346	0.0196464	0.0660182	0.0154129	0.00941125	0.0584883	0.00330221	0.00299546	0.000559213	0.0153125	0.00445297	0.00153644	0.00420284	0.00666659	0.00110482	0.00188872	0.00247847	0.00515131	0.0111013	0.00343605	0.00697683	0.0621772	0.00173112	0.00176817
	Fungi	Ascomycota	Sordariomycetes	Hypocreales	Nectriaceae	Pleiocarpon	0	0.00932339	0	0	0	0	0	0	0	0	0	0	0	0	0	0.636573	0	0	0	0.0174426	0	0	0	0.000839105	0	0	0	0	0	0	0	0	0	0	0	0	0	0.0572915	0	0	0
	Fungi	Ascomycota	Dothideomycetes	Pleosporales	Pleosporales_fam_Incertae_sedis	Pseudochaetosphaeronema	0.143813	0.0171245	0.304473	0.214271	0.404081	0.426524	0.313742	0.114126	0.149793	0.224621	0.342508	0.258025	0.277073	0.138776	0.271523	0.579199	0.346048	0.254724	0.383887	0.123041	0.201424	0.184542	0.0143813	0.00154121	0.0274026	0.0192844	0.0363673	0.0383872	0.0282368	0.0102714	0.0134814	0.0202159	0.0308257	0.0232222	0.0249366	0.0124898	0.024437	0.0521279	0.0311443	0.0229252	0.0345499
	Fungi	Ascomycota	Sordariomycetes	Pisorisporiales	Pisorisporiaceae	Achroceratosphaeria	0.144349	0.2712	0.219277	0.0857367	0.34416	0.085428	0.0529486	0.560526	0.57662	0.0718239	0.083617	0.0473103	0.071385	0.0780197	0.144346	0.0568311	0.244658	0.0693308	0.0339606	0.10342	0.315929	0	0.0144349	0.024408	0.0197349	0.0077163	0.0309744	0.00768852	0.00476537	0.0504473	0.0518958	0.00646415	0.00752553	0.00425793	0.00642465	0.00702178	0.0129911	0.0051148	0.0220192	0.00623977	0.00305645
	Fungi	Basidiomycota	Agaricomycetes	Agaricales	Agaricaceae	Leucocoprinus	0.107401	0	0.207457	0.368829	0.0108263	0.0769144	0	0	0	0.0244196	0.0419997	0.0341225	0.0603619	0.0712837	0.55772	0.56633	0.0241262	0.0606355	0.280519	0.113265	0.046639	0	0.0107401	0	0.0186711	0.0331946	0.000974367	0.0069223	0	0	0	0.00219777	0.00377997	0.00307102	0.00543257	0.00641554	0.0501948	0.0509697	0.00217136	0.00545719	0.0252467
	Fungi	Ascomycota	Sordariomycetes	Hypocreales	Stachybotryaceae	Paramyrothecium	0.0755934	0	0.077241	0	0.0580853	0.212065	0.213523	0.167728	0.503184	0.0966732	0.29002	0.01908	0.05724	0	0.188704	0	0	0.25073	0	0.0813987	0.435057	0	0.00755934	0	0.00695169	0	0.00522768	0.0190858	0.019217	0.0150955	0.0452866	0.00870059	0.0261018	0.0017172	0.0051516	0	0.0169834	0	0	0.0225657	0
	Fungi	Ascomycota	Eurotiomycetes	Chaetothyriales	Herpotrichiellaceae	Exophiala	0.00605325	0.0622324	0.163688	0.221065	0.0536802	0.158322	0.290653	0.116877	0.194174	0.220723	0.471514	0.341408	0.378115	0.0383563	0.0433964	0.473553	0.165205	0.173717	0.452378	0.0124425	0.190831	0.211177	0.000605325	0.00560091	0.014732	0.0198959	0.00483122	0.014249	0.0261588	0.0105189	0.0174756	0.0198651	0.0424362	0.0307268	0.0340303	0.00345207	0.00390567	0.0426197	0.0148684	0.0156345	0.040714
	Fungi	Ascomycota	Sordariomycetes	Chaetosphaeriales	Chaetosphaeriaceae	Thozetella	0	0	0	0.0426632	0	0	0	0	0	0	0	0.137498	0.38471	0	0.115369	0	0	0	0.154863	0	0.0273557	0.038843	0	0	0	0.00383969	0	0	0	0	0	0	0	0.0123748	0.0346239	0	0.0103832	0	0	0	0.0139377
	Fungi	Ascomycota	Sordariomycetes	Hypocreales	Nectriaceae	Campylocarpon	0	0	0	0.0255099	0.0345967	0.0741053	0.193356	0	0	0.053312	0.144871	0.20139	0.371587	0	0.157188	0.19835	0.0170894	0.0456893	0.0809023	0	0.00251625	0.00167687	0	0	0	0.00229589	0.0031137	0.00666948	0.017402	0	0	0.00479808	0.0130384	0.0181251	0.0334429	0	0.0141469	0.0178515	0.00153805	0.00411203	0.0072812
	Fungi	Ascomycota	Sordariomycetes	Hypocreales	Hypocreaceae	Monocillium	0	0.367604	0	0.0888398	0.0696699	0.0163263	0.0258943	0.0505716	0.11152	0	0	0.0213733	0.06412	0	0	0.0097034	0.00612745	0.00669532	0.0434476	0.024918	0.0818832	0.00900827	0	0.0330844	0	0.00799558	0.00627029	0.00146937	0.00233049	0.00455145	0.0100368	0	0	0.0019236	0.0057708	0	0	0.000873306	0.000551471	0.000602579	0.00391028
	Fungi	Ascomycota	Sordariomycetes	Hypocreales	Stachybotryaceae	Albifimbria	0.00407314	0	0	0	0.145233	0	0	0	0	0.110669	0.332006	0	0	0	0.00620136	0.243509	0	0	0	0	0.0334093	0	0.000407314	0	0	0	0.013071	0	0	0	0	0.00996017	0.0298805	0	0	0	0.000558122	0.0219158	0	0	0
	Fungi	Ascomycota	Eurotiomycetes	Chaetothyriales	Cyphellophoraceae	Cyphellophora	0.021559	0.0038401	0.00259027	0.0695702	0.0123578	0.0619846	0.0442645	0.186584	0.330739	0.013023	0.0274909	0.0709913	0.155656	0.0911891	0.0219983	0.15988	0.1167	0.0204927	0.0647798	0.0117848	0.0432144	0.0497045	0.0021559	0.000345609	0.000233124	0.00626131	0.0011122	0.00557862	0.0039838	0.0167925	0.0297665	0.00117207	0.00247418	0.00638922	0.0140091	0.00820702	0.00197985	0.0143892	0.010503	0.00184434	0.00583018
	Fungi	Ascomycota	Dothideomycetes	Capnodiales	Mycosphaerellaceae	Mycosphaerella	0.246674	0.0492515	0.0427198	0.00428532	0.0601439	0.0856871	0.0166016	0.0744822	0.0989939	0.0498952	0.0391596	0.0594941	0.0736518	0.0643777	0.0530741	0.0408351	0.20198	0.0722413	0.0525205	0.1527	0.0753901	0.0191034	0.0246674	0.00443263	0.00384478	0.000385679	0.00541295	0.00771184	0.00149414	0.0067034	0.00890946	0.00449057	0.00352436	0.00535447	0.00662866	0.00579399	0.00477666	0.00367516	0.0181782	0.00650172	0.00472685
	Fungi	Ascomycota	Eurotiomycetes	Chaetothyriales	Herpotrichiellaceae	Rhinocladiella	0.0801082	0.00396825	0	0	0	0.0579617	0	0.0509956	0.130065	0.0140203	0.042061	0	0	0	0	0	0.246508	0.015074	0	0	0.063481	0	0.00801082	0.000357143	0	0	0	0.00521655	0	0.00458961	0.0117059	0.00126183	0.00378549	0	0	0	0	0	0.0221857	0.00135666	0
	Fungi	Ascomycota	Sordariomycetes	Microascales	Microascaceae	Parascedosporium	0.198612	0.00661619	0.0130763	0	0.00409309	0	0	0	0	0	0	0.0107632	0.0322897	0.0124366	0	0.0416575	0	0	0.0104947	0.234566	0.023629	0	0.0198612	0.000595457	0.00117687	0	0.000368378	0	0	0	0	0	0	0.000968692	0.00290607	0.0011193	0	0.00374917	0	0	0.000944521
	Fungi	Basidiomycota	Exobasidiomycetes	Exobasidiales	Exobasidiaceae	Exobasidium	0.0158338	0	0.00376223	0.0107452	0	0.0595112	0.228872	0.00278186	0.00834559	0.007876	0.023628	0.0237989	0.0493009	0.00420352	0.00153984	0.0365004	0.0113122	0	0.0152254	0.00331385	0.00277262	0	0.00158338	0	0.0003386	0.000967065	0	0.00535601	0.0205985	0.000250368	0.000751103	0.00070884	0.00212652	0.0021419	0.00443708	0.000378317	0.000138585	0.00328503	0.0010181	0	0.00137029
	Fungi	Ascomycota	Sordariomycetes	Xylariales	Xylariales_fam_Incertae_sedis	Phialemoniopsis	0.0104712	0.002886	0	0	0	0.0762915	0.119236	0.0390207	0.0845197	0.0105734	0.0317203	0.00125726	0.00377177	0.00360302	0.0035621	0	0.224957	0.000625696	0.00418693	0	0	0	0.00104712	0.00025974	0	0	0	0.00686624	0.0107312	0.00351186	0.00760677	0.000951609	0.00285483	0.000113153	0.000339459	0.000324272	0.000320589	0	0.0202461	5.63126e-05	0.000376824
	Fungi	Ascomycota	Dothideomycetes	Pleosporales	Didymellaceae	Didymella	0.0659497	0.101368	0.152637	0	0.0722515	0.129237	0	0.118549	0.132763	0.0755894	0.0815437	0.00235103	0.00479679	0.221257	0.131401	0	0.105418	0.0387496	0	0.12888	0.214369	0	0.00659497	0.00912315	0.0137374	0	0.00650263	0.0116313	0	0.0106694	0.0119487	0.00680304	0.00733893	0.000211592	0.000431711	0.0199132	0.0118261	0	0.00948765	0.00348747	0
	Fungi	Ascomycota	Sordariomycetes	Hypocreales	Nectriaceae	Volutella	0.0107792	0	0	0	0	0.219707	0.215358	0	0	0	0	0	0	0	0	0	0.00335087	0	0	0.0103825	0	0	0.00107792	0	0	0	0	0.0197736	0.0193822	0	0	0	0	0	0	0	0	0	0.000301578	0	0
	Fungi	Basidiomycota	Agaricomycetes	Agaricales	Crepidotaceae	Simocybe	0.0483941	0.0122144	0.018511	0.0478464	0.0064569	0.0621745	0.00738371	0.0491214	0.113679	0.0279892	0.0435336	0.00703311	0.0210993	0.0958978	0.00577742	0.00480786	0.0135163	0.0593187	0.000996016	0.0396819	0.00716964	0.192118	0.00483941	0.0010993	0.00166599	0.00430617	0.000581121	0.0055957	0.000664534	0.00442092	0.0102311	0.00251902	0.00391803	0.00063298	0.00189894	0.0086308	0.000519968	0.000432707	0.00121647	0.00533868	8.96414e-05
	Fungi	Ascomycota	Sordariomycetes	Hypocreales	Stachybotryaceae	Stachybotrys	0.0773064	0.0135809	0.03426	0	0.165361	0.00504117	0.0247556	0.0439259	0.0958901	0.0266698	0.0494077	0.00788661	0.0236598	0.0103705	0.0430528	0.00724519	0.00647526	0	0.0109504	0.00994156	0.0977798	0.0131355	0.00773064	0.00122228	0.0030834	0	0.0148825	0.000453705	0.00222801	0.00395333	0.00863011	0.00240029	0.0044467	0.000709795	0.00212938	0.000933341	0.00387475	0.000652067	0.000582773	0	0.000985539
	Fungi	Ascomycota	Leotiomycetes	Helotiales	Helotiales_fam_Incertae_sedis	Acidomelania	0.16491	0	0	0	0	0	0	0	0	0	0	0	0	0	0	0	0	0	0	0	0	0	0.016491	0	0	0	0	0	0	0	0	0	0	0	0	0	0	0	0	0	0
	Fungi	Ascomycota	Sordariomycetes	Sordariales	Chaetomiaceae	Chaetomium	0.0464801	0	0	0.0170694	0.0413821	0.0231867	0	0	0	0.0138618	0.0415853	0.0113153	0.0339459	0	0	0	0	0	0	0	0.156554	0	0.00464801	0	0	0.00153624	0.00372439	0.0020868	0	0	0	0.00124756	0.00374268	0.00101838	0.00305513	0	0	0	0	0	0
	Fungi	Ascomycota	Leotiomycetes	Helotiales	Helotiales_fam_Incertae_sedis	Leptodontidium	0.14709	0.00414285	0	0	0	0	0	0	0	0	0	0	0	0	0	0	0	0	0	0	0	0	0.014709	0.000372856	0	0	0	0	0	0	0	0	0	0	0	0	0	0	0	0	0
	Fungi	Ascomycota	Eurotiomycetes	Chaetothyriales	Herpotrichiellaceae	Cladophialophora	0.00480293	0.0038401	0	0.0198965	0.00402488	0	0	0.0915	0.144848	0.0148028	0.0444084	0.0239367	0.0718102	0	0.0195828	0.00840961	0.0155971	0.00989756	0.00250847	0	0.0155267	0	0.000480293	0.000345609	0	0.00179069	0.000362239	0	0	0.008235	0.0130363	0.00133225	0.00399676	0.00215431	0.00646292	0	0.00176245	0.000756865	0.00140374	0.00089078	0.000225762
	Fungi	Ascomycota	Leotiomycetes	Helotiales	Hyaloscyphaceae	Hyaloscypha	0	0	0	0	0.142453	0	0	0	0	0	0	0	0	0	0	0	0	0	0	0	0	0	0	0	0	0	0.0128208	0	0	0	0	0	0	0	0	0	0	0	0	0	0
	Fungi	Ascomycota	Sordariomycetes	Sordariales	Chaetomiaceae	Acrophialophora	0.025144	0.140728	0	0	0	0	0	0.0463797	0.139139	0	0	0	0	0	0	0	0	0	0	0	0	0	0.0025144	0.0126655	0	0	0	0	0	0.00417417	0.0125225	0	0	0	0	0	0	0	0	0	0
	Fungi	Ascomycota	Dothideomycetes	Botryosphaeriales	Botryosphaeriaceae	Neodeightonia	0	0	0.00513031	0	0	0.0458929	0	0.00312818	0.00938453	0	0	0.0592234	0.135116	0.00280827	0.0233754	0.0259321	0	0	0.0393475	0	0	0	0	0	0.000461728	0	0	0.00413036	0	0.000281536	0.000844608	0	0	0.0053301	0.0121604	0.000252744	0.00210379	0.00233389	0	0	0.00354128
	Fungi	Ascomycota	Sordariomycetes	Xylariales	Xylariales_fam_Incertae_sedis	Robillarda	0	0	0	0	0	0	0	0	0	0	0	0	0	0	0	0.133469	0	0	0	0	0	0	0	0	0	0	0	0	0	0	0	0	0	0	0	0	0	0.0120122	0	0	0
	Fungi	Ascomycota	Dothideomycetes	Capnodiales	Cladosporiaceae	Cladosporium	0.0571451	0.0169022	0	0	0.0224216	0.133134	0	0.034972	0.104916	0	0	0.0111011	0.0333033	0.0120354	0	0	0.0238003	0	0.00628234	0.0276353	0	0.00557085	0.00571451	0.0015212	0	0	0.00201795	0.0119821	0	0.00314748	0.00944244	0	0	0.000999098	0.00299729	0.00108319	0	0	0.00214202	0	0.00056541
	Fungi	Ascomycota	Sordariomycetes	Sordariales	Lasiosphaeriaceae	Cercophora	0	0	0	0	0	0.0730226	0	0	0	0	0	0	0	0	0	0.130996	0	0	0	0.049871	0	0	0	0	0	0	0	0.00657204	0	0	0	0	0	0	0	0	0	0.0117896	0	0	0
	Fungi	Ascomycota	Dothideomycetes	Pleosporales	Lophiostomataceae	Lophiostoma	0	0.0190977	0.0040549	0.125527	0.00526254	0.0281767	0.0100475	0	0	0.00154591	0.00463774	0.0342923	0.0729034	0.00273353	0.0137579	0.00681904	0	0.0102662	0.0452003	0	0	0.00678109	0	0.0017188	0.000364941	0.0112974	0.000473629	0.0025359	0.000904271	0	0	0.000139132	0.000417397	0.0030863	0.00656131	0.000246018	0.00123821	0.000613714	0	0.000923955	0.00406803
	Fungi	Ascomycota	Dothideomycetes	Pleosporales	Torulaceae	Torula	0	0	0	0	0	0	0	0	0	0	0	0	0	0	0.00920209	0	0	0	0.124893	0	0	0	0	0	0	0	0	0	0	0	0	0	0	0	0	0	0.000828188	0	0	0	0.0112403
	Fungi	Ascomycota	Sordariomycetes	Sordariales	Lasiosphaeriaceae	Rinaldiella	0	0	0.00156873	0	0.035916	0.0033206	0	0	0	0.0015752	0.0047256	0	0	0	0	0.0312239	0	0	0	0	0.120001	0	0	0	0.000141185	0	0.00323244	0.000298854	0	0	0	0.000141768	0.000425304	0	0	0	0	0.00281015	0	0	0
	Fungi	Basidiomycota	Agaricomycetes	Agaricales	Agaricaceae	Lepiota	0	0	0.00721614	0	0	0.016601	0	0.0155404	0.0466211	0	0	0	0	0	0	0.119152	0	0	0	0	0.0143183	0.0071038	0	0	0.000649453	0	0	0.00149409	0	0.00139863	0.0041959	0	0	0	0	0	0	0.0107237	0	0	0
	Fungi	Ascomycota	Dothideomycetes	Pleosporales	Phaeosphaeriaceae	Phaeosphaeria	0.0194605	0	0	0	0.118523	0	0	0	0	0	0	0	0	0	0	0	0.00160303	0	0	0	0.00609976	0	0.00194605	0	0	0	0.0106671	0	0	0	0	0	0	0	0	0	0	0	0.000144272	0	0
	Fungi	Basidiomycota	Tremellomycetes	Filobasidiales	Filobasidiaceae	Filobasidium	0.0519405	0.0592277	0.113098	0	0.041669	0.052392	0	0.0842766	0.0712245	0.0348259	0.0417677	0	0	0.108581	0.0988491	0	0.0451614	0.0170581	0	0.0807357	0.110115	0.00842434	0.00519405	0.0053305	0.0101788	0	0.00375021	0.00471528	0	0.00758489	0.00641021	0.00313433	0.00375909	0	0	0.00977233	0.00889642	0	0.00406452	0.00153523	0
	Fungi	Ascomycota	Eurotiomycetes	Chaetothyriales	Herpotrichiellaceae	Veronaea	0.00325991	0	0.00103611	0.0437332	0	0.0248994	0.0289706	0.0367971	0.110391	0.00658104	0.0197431	0.0451131	0.0795102	0	0.0127642	0.0398875	0	0	0.0703396	0	0	0.0229514	0.000325991	0	9.32498e-05	0.00393599	0	0.00224095	0.00260735	0.00331174	0.00993522	0.000592293	0.00177688	0.00406018	0.00715592	0	0.00114878	0.00358987	0	0	0.00633056
	Fungi	Ascomycota	Dothideomycetes	Pleosporales	Pleosporales_fam_Incertae_sedis	Hermatomyces	0	0.00775946	0	0.0235684	0.00259707	0.0555708	0	0	0	0.00252032	0.00756096	0.0418875	0.100847	0.0391401	0.00677528	0.0137295	0.00416787	0.00341342	0.00621504	0	0.0115817	0.00387434	0	0.000698351	0	0.00212116	0.000233736	0.00500138	0	0	0	0.000226829	0.000680486	0.00376987	0.00907619	0.00352261	0.000609775	0.00123565	0.000375108	0.000307208	0.000559354
	Fungi	Ascomycota	Eurotiomycetes	Chaetothyriales	Herpotrichiellaceae	Phialophora	0	0	0	0	0	0.0016603	0.00184593	0.00448471	0.0134541	0.0254566	0.0707211	0.00139108	0.00417324	0	0	0	0.0897767	0	0	0	0	0	0	0	0	0	0	0.000149427	0.000166133	0.000403624	0.00121087	0.00229109	0.0063649	0.000125197	0.000375591	0	0	0	0.0080799	0	0
	Fungi	Basidiomycota	Agaricomycetes	Trechisporales	Hydnodontaceae	Subulicystidium	0	0.0205087	0	0.0554577	0.00252576	0	0.00505064	0.00672706	0.0201812	0.00568101	0.017043	0.0289017	0.0867052	0	0.00396385	0.0812636	0	0	0	0.0196045	0.0141844	0	0	0.00184579	0	0.0049912	0.000227319	0	0.000454558	0.000605435	0.00181631	0.000511291	0.00153387	0.00260116	0.00780347	0	0.000356746	0.00731372	0	0	0
	Fungi	Ascomycota	Dothideomycetes	Pleosporales	Didymosphaeriaceae	Paraconiothyrium	0	0	0	0	0	0.00149026	0.086681	0	0	0	0	0	0	0	0	0	0	0.00298674	0	0	0	0	0	0	0	0	0	0.000134123	0.00780129	0	0	0	0	0	0	0	0	0	0	0.000268807	0
	Fungi	Basidiomycota	Tremellomycetes	Trichosporonales	Trichosporonaceae	Cutaneotrichosporon	0.0101523	0.0195024	0.023823	0.0019891	0.0105427	0.0133813	0.0285271	0.0156873	0.0287266	0.00113466	0.00340398	0.0293084	0.0817047	0.0239809	0.0156089	0.0527676	0.0241796	0.0329778	0.0277949	0.0034188	0	0.0356924	0.00101523	0.00175521	0.00214407	0.000179019	0.000948839	0.00120432	0.00256744	0.00141186	0.00258539	0.00010212	0.000306359	0.00263775	0.00735343	0.00215828	0.0014048	0.00474908	0.00217617	0.00296801	0.00250155
	Fungi	Basidiomycota	Microbotryomycetes	Sporidiobolales	Sporidiobolaceae	Rhodotorula	0	0.000828569	0.00569461	0.00954768	0.0161756	0.0200969	0.00677801	0.0123364	0.0280255	0.00340861	0.0102258	0.0305527	0.0792849	0.00922716	0.0113096	0.0223411	0.00641211	0.00911682	0.0184722	0	0	0.023837	0	7.45712e-05	0.000512515	0.000859291	0.00145581	0.00180872	0.000610021	0.00111028	0.0025223	0.000306775	0.000920324	0.00274974	0.00713564	0.000830445	0.00101787	0.0020107	0.00057709	0.000820514	0.0016625
	Fungi	Ascomycota	Dothideomycetes	Pleosporales	Phaeosphaeriaceae	Neosetophoma	0.0141445	0.00414285	0.0124897	0.00700411	0.00520653	0.00277895	0.00405246	0.0413817	0.0701935	0.035607	0.0505696	0.0370575	0.0788502	0.00447642	0.00924396	0.0139842	0.0201632	0.00341342	0.0442309	0.0415676	0.0242085	0.0329163	0.00141445	0.000372856	0.00112407	0.00063037	0.000468587	0.000250105	0.000364722	0.00372435	0.00631741	0.00320463	0.00455126	0.00333517	0.00709651	0.000402878	0.000831956	0.00125858	0.00181469	0.000307208	0.00398078
	Fungi	Ascomycota	Saccharomycetes	Saccharomycetales	Saccharomycetales_fam_Incertae_sedis	Candida	0.017496	0.0297736	0.0319231	0.00977684	0.00293858	0.0238829	0.0103614	0.0161683	0.0345213	0.0174213	0.0395235	0.0185668	0.0223877	0.0109656	0.0701875	0.0380718	0.0243162	0.0410169	0.0277149	0.036474	0.0378206	0.0360495	0.0017496	0.00267963	0.00287308	0.000879916	0.000264473	0.00214946	0.000932529	0.00145514	0.00310692	0.00156791	0.00355712	0.00167101	0.00201489	0.000986903	0.00631687	0.00342646	0.00218846	0.00369152	0.00249434
	Fungi	Ascomycota	Orbiliomycetes	Orbiliales	Orbiliaceae	Arthrobotrys	0.0404551	0.0646905	0.0490601	0.0536413	0.0348716	0.0489665	0.0297558	0.0406152	0.050636	0.0270261	0.0333039	0.0412894	0.069643	0.0383963	0.0588611	0.0564188	0.0134333	0.0619119	0.0346416	0.0166106	0.0261334	0.027245	0.00404551	0.00582215	0.00441541	0.00482772	0.00313845	0.00440699	0.00267802	0.00365536	0.00455724	0.00243235	0.00299735	0.00371604	0.00626787	0.00345567	0.0052975	0.00507769	0.00120899	0.00557207	0.00311775
	Fungi	Ascomycota	Dothideomycetes	Pleosporales	Tetraplosphaeriaceae	Tetraplosphaeria	0	0	0	0	0	0	0.0615409	0	0	0	0	0	0	0	0	0	0	0	0	0	0.069471	0	0	0	0	0	0	0	0.00553868	0	0	0	0	0	0	0	0	0	0	0	0
	Fungi	Ascomycota	Dothideomycetes	Pleosporales	Pleosporaceae	Alternaria	0.0412714	0.00252052	0.00103611	0	0.0694563	0	0.0231605	0.00214431	0.00643294	0	0	0.005057	0.0103097	0.0318267	0	0.00549469	0	0.0234945	0.0132811	0.0370868	0.00479112	0	0.00412714	0.000226847	9.32498e-05	0	0.00625107	0	0.00208445	0.000192988	0.000578964	0	0	0.00045513	0.000927873	0.0028644	0	0.000494522	0	0.0021145	0.0011953
	Fungi	Ascomycota	Sordariomycetes	Hypocreales	Nectriaceae	Xenoacremonium	0	0	0.0503753	0.0277798	0.0133898	0.0287774	0	0.0111274	0.0333823	0.00426076	0.0127823	0	0	0	0	0	0	0	0	0.0037037	0	0.0137633	0	0	0.00453377	0.00250018	0.00120508	0.00258997	0	0.00100147	0.00300441	0.000383468	0.0011504	0	0	0	0	0	0	0	0
	Fungi	Ascomycota	Sordariomycetes	Ophiostomatales	Ophiostomataceae	Sporothrix	0	0	0	0.010704	0	0.00867776	0	0	0	0.0097825	0.0293475	0.0238605	0.0495462	0	0	0	0	0	0.0274224	0	0	0	0	0	0	0.000963359	0	0.000780999	0	0	0	0.000880425	0.00264128	0.00214745	0.00445916	0	0	0	0	0	0.00246802
	Fungi	Ascomycota	Leotiomycetes	Helotiales	Hyaloscyphaceae	Hyphodiscus	0	0	0	0	0.0121237	0	0.0451899	0	0	0	0	0	0	0	0	0	0.0149483	0	0	0	0	0.0313007	0	0	0	0	0.00109113	0	0.00406709	0	0	0	0	0	0	0	0	0	0.00134535	0	0
	Fungi	Basidiomycota	Tremellomycetes	Tremellales	Trimorphomycetaceae	Saitozyma	0.0299329	0.00678952	0.0069266	0	0.00292719	0.00268862	0.0111244	0.010057	0.030171	0.00542194	0.0113567	0.018129	0.0368466	0	0	0.00294702	0.013501	0.0038819	0.00529762	0	0.0185442	0.00279478	0.00299329	0.000611057	0.000623394	0	0.000263447	0.000241976	0.0010012	0.000905129	0.00271539	0.000487975	0.0010221	0.00163161	0.0033162	0	0	0.000265232	0.00121509	0.000349371	0.000476786
	Fungi	Basidiomycota	Tremellomycetes	Tremellales	Bulleribasidiaceae	Vishniacozyma	0.0150177	0	0.00592639	0	0.00390489	0.00596103	0.000601884	0.0118712	0.0173003	0.00495282	0.0113007	0.0078618	0.0177663	0.00922566	0.0014006	0.00159847	0.0352276	0	0.004509	0.00532747	0.0142788	0.00134044	0.00150177	0	0.000533375	0	0.00035144	0.000536493	5.41696e-05	0.00106841	0.00155703	0.000445754	0.00101707	0.000707562	0.00159897	0.000830309	0.000126054	0.000143862	0.00317049	0	0.00040581
	Fungi	Basidiomycota	Cystobasidiomycetes	Cystobasidiales	Cystobasidiaceae	Cystobasidium	0.00676895	0.00710353	0.00814639	0	0	0.00655467	0.0128738	0.00186241	0.00558722	0.0147375	0.0331495	0	0	0.00697233	0.00527115	0	0.00542078	0.0019007	0.00708557	0	0.0288158	0.00240975	0.000676895	0.000639318	0.000733176	0	0	0.000589921	0.00115864	0.000167616	0.000502849	0.00132637	0.00298345	0	0	0.00062751	0.000474404	0	0.00048787	0.000171063	0.000637702
	Fungi	Basidiomycota	Tremellomycetes	Filobasidiales	Piskurozymaceae	Solicoccozyma	0.00630749	0	0.0130534	0.0194684	0.0053227	0.0108003	0	0.00667817	0.0136747	0.017372	0.0319743	0.0142815	0.0248761	0.0114968	0.00677617	0.0148844	0.00565611	0	0.0145382	0.0118047	0.00815189	0	0.000630749	0	0.00117481	0.00175215	0.000479043	0.000972023	0	0.000601035	0.00123072	0.00156348	0.00287769	0.00128534	0.00223885	0.00103471	0.000609855	0.0013396	0.00050905	0	0.00130844
	Fungi	Ascomycota	Dothideomycetes	Pleosporales	Amorosiaceae	Angustimassarina	0.00504169	0.000969932	0.0307182	0	0	0.00343278	0	0.00627859	0.0188358	0.00693088	0.0207926	0.003816	0.011448	0	0	0	0.0291526	0	0.00683803	0.00975293	0	0	0.000504169	8.72939e-05	0.00276464	0	0	0.00030895	0	0.000565073	0.00169522	0.000623779	0.00187134	0.00034344	0.00103032	0	0	0	0.00262373	0	0.000615423
	Fungi	Ascomycota	Dothideomycetes	Capnodiales	Mycosphaerellaceae	Ramularia	0.0249927	0	0	0	0	0.00675989	0.00243414	0.00857725	0.0257317	0	0	0.00669807	0.0155514	0	0	0.00187003	0.0204155	0.0298409	0	0.00939879	0	0.0138112	0.00249927	0	0	0	0	0.00060839	0.000219073	0.000771952	0.00231586	0	0	0.000602827	0.00139963	0	0	0.000168303	0.00183739	0.00268569	0
	Fungi	Basidiomycota	Microbotryomycetes	Microbotryomycetes_ord_Incertae_sedis	Chrysozymaceae	Slooffia	0.0288885	0.00572449	0.00181319	0.00363438	0.00500505	0.00966527	0.00828968	0.0055265	0.0119304	0.00936516	0.0150385	0.00300897	0.0090269	0.0112431	0	0.0122551	0.0174898	0.00971692	0.00505984	0	0.0119848	0.00337794	0.00288885	0.000515204	0.000163187	0.000327094	0.000450454	0.000869874	0.000746071	0.000497385	0.00107373	0.000842864	0.00135346	0.000270807	0.000812421	0.00101188	0	0.00110296	0.00157408	0.000874523	0.000455386
	Fungi	Ascomycota	Leotiomycetes	Thelebolales	Pseudeurotiaceae	Pseudeurotium	0.00745122	0.00424171	0.0223185	0.0248625	0.0208574	0.0221219	0.00300942	0.0126273	0.0222838	0.0165107	0.0229598	0.00908396	0.0191459	0.0223448	0.00178105	0.00892658	0.00557041	0.010056	0.0192329	0.00784072	0.0229576	0.01648	0.000745122	0.000381754	0.00200866	0.00223763	0.00187717	0.00199097	0.000270848	0.00113646	0.00200554	0.00148597	0.00206638	0.000817556	0.00172313	0.00201103	0.000160294	0.000803392	0.000501337	0.000905043	0.00173096
