# Supplementary material for: Co-occurrence network analysis unveils the actual differential impact on the olive root microbiota by two Verticillium wilt biocontrol rhizobacteria
Source: Environ Microbiome. 2023 Mar 22;18:21. doi: 10.1186/s40793-023-00480-2 (PMC10035242; doi:10.1186/s40793-023-00480-2)
Supplement: Supplementary file 6 — Supplementary Material 6 [file 40793_2023_480_MOESM6_ESM.xlsx]

## Sheet: FUngi_Genur_Treatment_TIme
Relative abundance of major (> 1%) and minor (<1%) genera considering the sampling times (0, 15, 30 and 50 DAB).
	Kingdom	Phylum	Class	Order	Family	Genus	CON_0	CON_15	CON_30	CON_50	PIC73_15	PIC73_30	PIC73_50	PIC73_Vd_15	PIC73_Vd_30	PIC73_Vd_50	PICF7_15	PICF7_30	PICF7_50	PICF7_Vd_15	PICF7_Vd_30	PICF7_Vd_50	Vd_15	Vd_30	Vd_50	CON_0SD	CON_15SD	CON_30SD	CON_50SD	PIC73_15SD	PIC73_30SD	PIC73_50SD	PIC73_Vd_15SD	PIC73_Vd_30SD	PIC73_Vd_50SD	PICF7_15SD	PICF7_30SD	PICF7_50SD	PICF7_Vd_15SD	PICF7_Vd_30SD	PICF7_Vd_50SD	Vd_15SD	Vd_30SD	Vd_50SD
MAJOR GENERA (rel. abundance > 1%)	unclassified	unclassified	unclassified	unclassified	unclassified	unclassified	27.6281	30.2869	34.9852	26.322	26.5504	28.0781	24.846	29.6309	22.765	30.3457	25.0423	27.322	33.174	23.3965	32.6555	29.9774	23.492	34.9237	30.1003	26.106	23.3798	28.0586	19.2728	29.2173	24.1491	22.8468	26.6847	16.2657	22.8438	25.0605	19.9248	20.5921	15.0206	23.8408	21.0268	26.1656	31.2098	28.6521
	Fungi	Ascomycota	Sordariomycetes	Hypocreales	Nectriaceae	Fusarium	9.35335	8.66914	10.647	5.89522	9.87146	11.7304	7.63591	10.6248	8.66978	6.39523	10.9912	6.93681	9.46877	20.6255	9.97112	8.16626	6.11684	7.35265	5.73043	8.47773	6.73293	9.42643	5.24738	8.30768	10.6186	4.77607	9.4492	5.60361	3.74236	10.268	6.97994	6.05994	10.0749	6.55729	5.6045	7.77971	5.77943	4.62914
	Fungi	Glomeromycota	Glomeromycetes	Glomerales	Glomeraceae	Rhizophagus	10.8169	2.44084	6.05574	9.43952	26.356	0.45095	4.35144	8.166	8.70519	5.13948	5.56643	24.063	0	4.2452	6.16069	5.14771	7.95007	1.15997	4.78955	21.3169	7.32251	17.7665	17.3835	30.3147	1.29386	11.1557	23.3711	19.1747	15.3437	15.7442	29.1741	0	12.5553	17.3884	15.4343	16.4807	3.33823	14.2489
	Fungi	Ascomycota	Sordariomycetes	Sordariales	Cephalothecaceae	Phialemonium	7.81526	5.97671	5.91005	5.6176	7.01136	7.79049	6.00545	8.38871	7.74385	5.46789	7.20233	5.40286	6.98912	10.5959	6.06931	6.87826	4.73235	7.37519	5.60631	6.10032	3.80378	2.47768	2.01823	4.15185	3.55084	1.57726	4.46319	4.27013	2.61985	2.59743	4.34558	2.75416	3.38987	2.35268	2.82491	2.24545	5.10816	3.02049
	Fungi	Ascomycota	Sordariomycetes	Microascales	Halosphaeriaceae	Cirrenalia	2.96553	7.41429	7.18731	9.55861	3.98408	9.21416	7.06931	6.40178	5.43552	8.78033	6.34329	5.0815	6.82197	3.13606	7.73065	8.13514	3.6305	8.40127	8.47965	2.56861	5.68215	2.83441	4.38235	2.05685	4.13603	3.55764	6.21686	2.43291	4.66788	2.68396	2.25765	1.61233	1.64173	2.35952	4.25736	1.51333	5.46242	2.89236
	Fungi	Ascomycota	Sordariomycetes	Hypocreales	Hypocreaceae	Trichoderma	1.71585	1.80321	1.61057	16.1706	0.802984	2.91566	11.6768	7.22854	5.40594	13.8662	5.11871	2.03979	15.3424	2.55323	2.51208	16.3155	2.28583	1.88543	10.7096	2.35561	3.10146	1.59508	16.7748	1.18268	4.64785	10.794	9.06667	7.55596	10.1077	8.55007	2.87649	14.0338	2.83335	2.89494	12.6268	4.40542	2.33564	10.2622
	Fungi	Basidiomycota	Agaricomycetes	Cantharellales	Ceratobasidiaceae	Rhizoctonia	3.81653	6.23914	4.52442	8.23071	5.07375	10.6096	3.00066	4.87795	12.6674	2.97399	2.77447	5.03826	0	0.00352949	0.595629	3.07947	9.89928	2.67476	7.37473	7.65922	13.9935	13.5733	15.3867	15.2213	17.9041	7.6789	14.5625	20.0152	8.54522	4.06477	10.1023	0	0.0105885	1.49505	8.99199	16.3004	5.68355	10.2088
	Fungi	Ascomycota	Sordariomycetes	Hypocreales	Nectriaceae	Dactylonectria	2.68129	3.03399	1.36022	1.19928	1.85768	0.887101	7.8336	4.55034	6.19475	2.39319	5.70672	4.02722	4.12884	10.6085	7.53912	0.465269	4.44826	4.79284	1.95654	4.47963	7.10285	2.23995	3.30222	2.36838	0.773436	10.311	9.23855	5.8639	4.36172	6.63607	6.99554	9.76748	11.5148	9.46553	0.866588	5.99851	9.70584	2.68667
	Fungi	Basidiomycota	Agaricomycetes	Cantharellales	Ceratobasidiaceae	Ceratobasidium	2.78891	4.37026	3.81619	0.320898	3.34447	2.58777	4.0835	0.173099	2.29104	2.57004	8.25542	1.99026	1.95707	1.15356	4.87959	1.72931	13.2611	2.58899	5.46887	6.29394	8.74459	7.64096	0.895865	5.28317	7.7633	8.23019	0.519298	5.62337	5.22803	12.2522	3.05529	5.29395	3.42958	7.48313	3.98823	14.7741	7.65381	8.43314
	Fungi	Ascomycota	Sordariomycetes	Togniniales	Togniniaceae	Phaeoacremonium	6.21264	2.01514	2.51851	2.02673	3.86521	2.64066	1.97844	5.3795	4.39984	1.53208	3.50748	1.52816	2.82532	3.95421	1.33533	1.21643	6.7832	4.67511	2.96211	6.03992	1.13152	2.38788	2.22276	3.87813	2.85894	1.33706	6.02198	3.60619	1.47972	3.62364	2.32879	2.09171	3.53308	0.931959	0.800519	9.57288	5.28838	4.44502
	Fungi	Ascomycota	Sordariomycetes	Sordariales	Chaetomiaceae	Zopfiella	5.61573	3.53143	3.34074	1.39116	1.88965	1.94981	2.75522	2.7686	2.23986	2.07538	2.32951	3.44128	1.70645	1.95681	2.16426	2.11082	4.14808	7.11158	3.58568	4.35773	2.67953	3.55949	1.36203	2.04233	1.61177	2.71192	4.33969	3.95426	2.20039	1.3394	3.22057	2.00899	2.04048	1.39484	1.84022	5.72161	10.5413	4.29702
	Fungi	Ascomycota	Sordariomycetes	Sordariales	Sordariales_fam_Incertae_sedis	Conlarium	2.53989	4.33135	2.47571	0.688418	1.53846	3.60196	1.62921	1.79384	4.59813	1.57924	4.54925	2.09426	1.08263	2.74389	2.33759	1.53307	1.44009	1.07591	2.35746	4.47203	4.04019	2.35697	0.55214	1.86871	5.8862	1.53646	1.57819	7.45285	1.70749	5.74672	1.82408	0.79517	3.81229	1.65376	2.07395	1.82896	0.859852	3.2184
	Fungi	Basidiomycota	Agaricomycetes	Agaricales	Entolomataceae	Clitopilus	0.501378	3.74798	2.43568	0.80806	0.712491	1.89378	0.519076	0.566946	0.504324	0.763499	2.59667	0.726823	0.993396	2.08532	3.61284	0.577323	0.600934	0.275255	0.748497	0.897676	6.96543	3.11688	0.84673	1.11774	1.8018	0.3773	0.605107	0.375578	0.786872	4.41321	0.852398	1.24624	1.58583	5.49308	0.475055	0.719299	0.212094	0.806811
	Fungi	Ascomycota	Sordariomycetes	Coniochaetales	Coniochaetaceae	Coniochaeta	3.57713	2.12242	1.17497	0.431764	0.364794	0.809512	0.591641	0.958769	0.50252	0.47557	0.809985	0.712569	0.318375	1.50334	1.07295	0.589288	1.3291	5.10971	0.247739	5.96177	2.94629	1.17437	0.474735	0.372145	1.29898	0.560504	0.965082	0.817918	0.48942	0.607813	1.28412	0.314399	2.05437	0.878626	0.51057	2.01293	8.63697	0.290333
	Fungi	Ascomycota	Sordariomycetes	Microascales	Halosphaeriaceae	Natantispora	0.386346	0.67363	0.91454	2.15179	0.265931	1.55372	1.81127	0.452489	1.36269	1.83865	0.569078	0.845048	2.17901	0.314199	1.20729	2.02784	0.32239	1.70308	2.06461	0.393695	0.626219	0.682362	1.2725	0.284669	0.849614	0.596569	0.578174	0.948238	0.855287	0.676067	0.684908	0.947387	0.372421	1.65704	0.853265	0.153113	1.02849	1.34559
	Fungi	Ascomycota	Leotiomycetes	Helotiales	Helotiaceae	Scytalidium	0.556935	0.76751	0.765629	1.70851	0.420603	0.717552	1.56222	1.23781	1.01006	1.81322	0.173332	0.49361	1.84384	0.548567	1.68541	2.18922	0.424291	0.91566	1.06257	0.424079	0.935391	1.10646	2.02945	0.44976	0.45018	0.987226	1.64197	1.45642	1.41455	0.203722	0.53456	1.20212	0.900789	1.38258	1.46941	0.527665	1.05428	1.22353
	Fungi	Ascomycota	Sordariomycetes	Chaetosphaeriales	Chaetosphaeriaceae	Chloridium	2.1251	1.27804	1.2279	1.05443	0.164345	0.710368	0.621785	0.997988	0.525284	1.0012	0.860721	0.312617	0.861741	0.200114	0.26144	1.24532	2.95358	1.33168	0.572486	4.30219	2.44001	3.22336	1.07327	0.169277	0.951146	0.488608	2.16305	0.789961	2.01259	1.6318	0.384856	0.856677	0.206875	0.176379	2.46816	5.13429	2.21105	0.58351
	Fungi	Ascomycota	Sordariomycetes	Sordariales	Lasiosphaeriaceae	Podospora	0.898596	1.46536	0.705921	0.615659	0.556331	0.52675	0.28329	0.438279	0.6586	0.441837	0.662883	1.39287	1.39293	0.392463	0.595705	0.386832	0.343571	0.324924	0.483313	0.846465	1.05697	0.934201	0.894551	0.87143	0.478405	0.368079	0.833046	0.468021	0.664941	1.23307	3.60161	3.33852	0.425337	0.703833	0.541797	0.58704	0.331287	1.09417
	Fungi	Ascomycota	Dothideomycetes	Pleosporales	Cucurbitariaceae	Pyrenochaeta	0.282356	0.266553	2.09766	0.0438987	0.0850658	0.59409	2.01249	0.420293	0.568601	0.0714582	0.528971	0.813393	0.22379	0.972816	0.133665	0.0840202	1.71538	0.920853	0.134928	0.719528	0.542249	4.05073	0.0981505	0.230974	0.75195	3.61729	0.902459	0.749661	0.0877392	0.593851	1.59331	0.57222	1.97312	0.258097	0.147222	3.07666	2.18582	0.249626
	Fungi	Ascomycota	Sordariomycetes	Savoryellales	Savoryellaceae	Savoryella	1.02949	1.08013	0.981804	0.138286	0.821214	0.425919	0.214914	0.794824	0.440961	0.470558	0.71228	0.330881	0.319381	0.946843	0.532568	0.284718	0.704533	0.625764	0.266111	0.793259	0.710466	0.677478	0.248995	0.647041	0.315548	0.205871	0.507193	0.551979	0.34702	1.01116	0.286269	0.323027	0.788881	0.466179	0.246374	0.555737	0.471758	0.196074
	Fungi	Ascomycota	Eurotiomycetes	Onygenales	Onygenales_fam_Incertae_sedis	Chrysosporium	1.08552	0.572387	0.480218	0.182885	0.810149	0.814025	0.33706	0.412153	0.284528	0.324384	0.700249	0.623946	0.287022	1.93807	0.376654	0.395457	0.251732	0.433004	0.132037	1.89767	0.73436	0.552411	0.124765	1.00521	0.713031	0.253513	0.267801	0.196517	0.264928	0.760742	0.706571	0.177971	2.2481	0.24464	0.329532	0.307419	0.409698	0.0938663
	Fungi	Ascomycota	Sordariomycetes	Sordariales	Chaetomiaceae	Trichocladium	1.19747	0.440261	0.122134	0.144312	0.273152	0.439595	0.092203	0.485728	0.301718	0.0903291	0.72942	0.259998	0.065777	0.382536	0.42806	0.160038	0.690688	0.638038	1.23429	1.74141	0.500229	0.148326	0.133886	0.262177	0.392358	0.0899507	0.588775	0.510884	0.0833116	1.8291	0.326549	0.0721477	0.349847	0.601806	0.208046	0.882083	1.12558	3.43025
	Fungi	Ascomycota	Sordariomycetes	Hypocreales	Hypocreales_fam_Incertae_sedis	Acremonium	0.550954	0.0580173	0.0222527	0.186918	0.0884491	1.78651	0.818761	0.076468	0.363628	0.331577	1.2598	0.4073	0.00269711	0.588527	0.144846	0.329924	0.443165	0.0333929	0.478082	1.45668	0.0894361	0.0605259	0.343869	0.246381	4.74615	1.17428	0.166721	0.747183	0.765248	3.20521	1.17014	0.00809134	1.63231	0.315185	0.693711	0.479723	0.0700042	0.961579
	Fungi	Ascomycota	Eurotiomycetes	Eurotiales	Trichocomaceae	Talaromyces	0.0302347	0	0.104574	0.505339	0.0370824	0.236741	1.58693	0.117454	0.0762963	0.629456	0.00600503	0.14021	1.80822	0.0596838	0.13431	0.637476	0.0028446	0.111838	0.573231	0.090704	0	0.224799	0.535424	0.0742153	0.606661	2.36272	0.352363	0.123054	0.80752	0.0169848	0.222436	2.95944	0.145545	0.144746	0.76555	0.00853381	0.163401	1.30666
	Fungi	Ascomycota	Dothideomycetes	Pleosporales	Trematosphaeriaceae	Trematosphaeria	0.0668697	0	0.0137569	0	0.404843	0.00253786	0	0	0.0031814	0.543034	0.320384	0.116838	0.0403567	0.340855	3.90695	0.586145	0	0.0104844	0.118168	0.178995	0	0.0296634	0	1.18489	0.00761357	0	0	0.00954419	1.60648	0.906182	0.31494	0.0618102	0.682023	5.66684	1.75843	0	0.0314531	0.322364
	Fungi	Basidiomycota	Agaricomycetes	Auriculariales	Auriculariales_fam_Incertae_sedis	Oliveonia	0	1.79473	1.86991	0	0	2.37101	0	0	0	0	0	0	0	0	0	0	0	0	0	0	5.3842	5.60972	0	0	6.40706	0	0	0	0	0	0	0	0	0	0	0	0	0
	Fungi	Ascomycota	Sordariomycetes	Myrmecridiales	Myrmecridiales_fam_Incertae_sedis	Atractospora	0.591517	0.181097	0.122361	0.339689	0.0885307	1.42109	0.76954	0.00988933	0.0329499	0.468949	0.447402	0.138924	0.131311	0.0486775	0.0971875	0.0901216	0.0569939	0.35496	0.63102	1.77455	0.54329	0.367082	0.721988	0.265592	2.80605	1.82143	0.029668	0.0988496	1.32203	0.839476	0.416771	0.311925	0.0999778	0.274888	0.162857	0.0950436	1.06488	1.45077
	Fungi	Ascomycota	Dothideomycetes	Pleosporales	Sporormiaceae	Preussia	0.00157687	2.94126	0.488686	0.0944376	0	0.335935	0.0182054	0.0302557	0.0269687	0.0167634	0.0146419	0.0124673	0.00105612	0.0175618	0.0500409	0.0147462	0.0124518	0	0.0767775	0.00473062	8.77609	1.40247	0.277352	0	0.590163	0.0369683	0.0670777	0.0809061	0.0384099	0.0414136	0.037402	0.00316834	0.0421561	0.122929	0.0306004	0.0310914	0	0.205034
	Fungi	Ascomycota	Sordariomycetes	Glomerellales	Plectosphaerellaceae	Plectosphaerella	0	0.362986	0	0.0106209	0.119659	0	1.59525	0.433223	0	0	0.0926958	0	0.00223785	0.338963	0	0	0.204057	0.010507	0	0	0.776252	0	0.0318628	0.358977	0	4.50824	1.29967	0	0	0.18381	0	0.00671356	1.01689	0	0	0.507772	0.0315209	0
	Fungi	Ascomycota	Dothideomycetes	Pleosporales	Pleosporaceae	Curvularia	0	0.00484966	0.086695	1.62819	0.159562	0.0623618	0.0269156	0.0273696	0.0350681	0.12947	0	0.0520756	0.326614	0.0302256	0.066744	0.154952	0.0714338	0.0113677	0.157335	0	0.014549	0.155191	4.83356	0.368533	0.0785829	0.0396185	0.0393838	0.0878749	0.155823	0	0.11497	0.893422	0.0409988	0.104835	0.214816	0.197925	0.0341032	0.397867
	Fungi	Glomeromycota	Glomeromycetes	Glomerales	Glomeraceae	Funneliformis	0	0	0	0	0	0	0	0	0	2.74264	0	0	0	0	0	0.000836155	0	0	0	0	0	0	0	0	0	0	0	0	8.22793	0	0	0	0	0	0.00250847	0	0	0
	Fungi	Ascomycota	Sordariomycetes	Sordariales	Lasiosphaeriaceae	Arnium	0.00853209	0	0.0179713	1.3761	0.0613727	0.00849628	0.00784722	0.0192842	0.00926793	0.0167754	0.0169348	0.00708324	0	0.31168	0	0.0176294	0.0058142	0.0217408	0	0.0255963	0	0.04008	3.90698	0.144427	0.0176035	0.0166086	0.0578527	0.0191182	0.0289591	0.027446	0.0212497	0	0.889589	0	0.0335124	0.0174426	0.028462	0
MINOR GENERA (rel. abundance < 1%)	Fungi	Ascomycota	Sordariomycetes	Sordariales	Chaetomiaceae	Humicola	0.522846	0.257092	0.19515	0.0500671	0.120686	0.173622	1.71628	0.261482	0.205143	0.224866	0.10038	0.137362	0.0781799	0.385205	0.254483	0.135982	0.164926	0.0607732	0.0698406	1.14152	0.532556	0.585448	0.105746	0.195758	0.368889	4.62712	0.784445	0.223992	0.376674	0.18838	0.236283	0.0987916	0.373037	0.600139	0.320958	0.26096	0.144885	0.110819
	Fungi	Ascomycota	Dothideomycetes	Pleosporales	Pleosporales_fam_Incertae_sedis	Pseudochaetosphaeronema	0.143813	0.0171245	0.304473	0.214271	0.404081	0.426524	0.313742	0.114126	0.224621	0.258025	0.138776	0.271523	0.579199	0.346048	0.254724	0.383887	0.123041	0.201424	0.184542	0.264797	0.0355216	0.361236	0.255726	0.75914	0.212101	0.201347	0.149793	0.342508	0.277073	0.130533	0.29998	0.383808	0.405946	0.247573	0.27069	0.178108	0.270938	0.189786
	Fungi	Ascomycota	Sordariomycetes	Sordariales	Lasiosphaeriaceae	Immersiella	0	0	0	0	0	0	0	0	0	1.60535	0	0	0	0	0	1.90476	0	0	0	0	0	0	0	0	0	0	0	0	2.79318	0	0	0	0	0	3.46058	0	0	0
	Fungi	Ascomycota	Eurotiomycetes	Chaetothyriales	Herpotrichiellaceae	Exophiala	0.00605325	0.0622324	0.163688	0.221065	0.0536802	0.158322	0.290653	0.116877	0.220723	0.341408	0.0383563	0.0433964	0.473553	0.165205	0.173717	0.452378	0.0124425	0.190831	0.211177	0.0123771	0.107025	0.0875202	0.179535	0.0793622	0.161466	0.156658	0.194174	0.471514	0.378115	0.0242112	0.0385629	0.323644	0.419547	0.139466	0.381862	0.0168399	0.332363	0.227762
	Fungi	Ascomycota	Dothideomycetes	Pleosporales	Morosphaeriaceae	Acrocalymma	0	0	0.0490257	0.0105878	0	0.0343436	0.221251	0.00372481	0.171336	0.591156	0.0150944	0.0317806	0.585908	0.0833836	0.0787146	0.72724	0	0.00443619	0.655092	0	0	0.104463	0.0235073	0	0.0940752	0.280719	0.0111744	0.351133	1.58777	0.0301485	0.0531145	1.33788	0.11535	0.173175	1.79671	0	0.0133086	1.51363
	Fungi	Ascomycota	Sordariomycetes	Pisorisporiales	Pisorisporiaceae	Achroceratosphaeria	0.144349	0.2712	0.219277	0.0857367	0.34416	0.085428	0.0529486	0.560526	0.0718239	0.0473103	0.0780197	0.144346	0.0568311	0.244658	0.0693308	0.0339606	0.10342	0.315929	0	0.249469	0.381779	0.235886	0.223145	0.252436	0.112134	0.0786408	0.57662	0.083617	0.071385	0.123253	0.168293	0.105291	0.191396	0.093103	0.0682609	0.0972847	0.683045	0
	Fungi	Basidiomycota	Agaricomycetes	Agaricales	Agaricaceae	Leucocoprinus	0.107401	0	0.207457	0.368829	0.0108263	0.0769144	0	0	0.0244196	0.0341225	0.0712837	0.55772	0.56633	0.0241262	0.0606355	0.280519	0.113265	0.046639	0	0.322202	0	0.372321	0.836958	0.0324789	0.201984	0	0	0.0419997	0.0603619	0.201621	1.52158	1.17993	0.0723786	0.126845	0.767133	0.245706	0.11056	0
	Fungi	Ascomycota	Dothideomycetes	Botryosphaeriales	Botryosphaeriaceae	Lasiodiplodia	0.00465701	0.0154013	0.023172	0.0131856	0.0696004	0.0924585	0.105214	0.0859199	0.0400845	0.0294186	0.0309068	0.459138	1.08663	0.0489128	0.0510486	0.0233497	0.0147864	0.0132161	0.0880766	0.013971	0.0355577	0.0544476	0.0221347	0.150689	0.130768	0.148006	0.0887996	0.0678185	0.0731288	0.0546258	1.02882	1.89232	0.0932217	0.111733	0.05706	0.0332622	0.0339375	0.230711
	Fungi	Ascomycota	Pezizomycetes	Pezizales	Pyronemataceae	Scutellinia	0	0.45909	0	0	0	0	0.0748195	0.0367616	0	0	0	0.857727	0	0.648903	0	0	0	0.0471345	0	0	1.37727	0	0	0	0	0.215347	0.110285	0	0	0	2.57318	0	1.85802	0	0	0	0.141403	0
	Fungi	Ascomycota	Sordariomycetes	Microascales	Microascaceae	Rhinocladium	0.584883	0.0366913	0.0332829	0.00621347	0.170139	0.0494774	0.0170716	0.0466982	0.0122757	0.0275385	0.123347	0.0381784	0.0775203	0.690858	0.0192346	0.0196464	0.0660182	0.0154129	0.00941125	1.65249	0.0499736	0.0796474	0.00975554	0.260019	0.103964	0.0242668	0.0740732	0.0209857	0.0572368	0.250656	0.038041	0.135662	1.91747	0.0325788	0.0589391	0.184325	0.0293151	0.0192331
	Fungi	Ascomycota	Sordariomycetes	Hypocreales	Stachybotryaceae	Xenomyrothecium	0.0225017	0.0223665	0	0.00531047	0	0.00221374	0.00351598	0	0.0465233	0.484013	0.666555	0.0102329	0	0	0	0.522461	0.00566626	0.058894	0.0600551	0.0675051	0.0670996	0	0.0159314	0	0.00664121	0.010548	0	0.100151	1.41756	1.8853	0.0306988	0	0	0	1.47422	0.0169988	0.176682	0.180165
	Fungi	Ascomycota	Sordariomycetes	Hypocreales	Stachybotryaceae	Paramyrothecium	0.0755934	0	0.077241	0	0.0580853	0.212065	0.213523	0.167728	0.0966732	0.01908	0	0.188704	0	0	0.25073	0	0.0813987	0.435057	0	0.177703	0	0.231723	0	0.116314	0.425183	0.525184	0.503184	0.29002	0.05724	0	0.469423	0	0	0.575278	0	0.244196	1.26383	0
	Fungi	Ascomycota	Dothideomycetes	Pleosporales	Didymellaceae	Didymella	0.0659497	0.101368	0.152637	0	0.0722515	0.129237	0	0.118549	0.0755894	0.00235103	0.221257	0.131401	0	0.105418	0.0387496	0	0.12888	0.214369	0	0.104607	0.101136	0.120637	0	0.112678	0.153434	0	0.132763	0.0815437	0.00479679	0.405379	0.116132	0	0.247917	0.0622983	0	0.280167	0.242084	0
	Fungi	Ascomycota	Dothideomycetes	Capnodiales	Mycosphaerellaceae	Mycosphaerella	0.246674	0.0492515	0.0427198	0.00428533	0.0601439	0.0856871	0.0166016	0.0744822	0.0498952	0.0594941	0.0643777	0.0530741	0.0408351	0.20198	0.0722413	0.0525205	0.1527	0.0753901	0.0191034	0.285143	0.0559701	0.0603109	0.012856	0.0836565	0.0687571	0.0237715	0.0989939	0.0391596	0.0736518	0.108361	0.0411286	0.0501912	0.178002	0.0893313	0.0723833	0.266798	0.0486489	0.0390867
	Fungi	Ascomycota	Sordariomycetes	Hypocreales	Nectriaceae	Campylocarpon	0	0	0	0.0255099	0.0345967	0.0741053	0.193356	0	0.053312	0.20139	0	0.157188	0.19835	0.0170894	0.0456893	0.0809023	0	0.00251625	0.00167687	0	0	0	0.0659405	0.0944476	0.202441	0.378047	0	0.144871	0.371587	0	0.319106	0.33465	0.0512683	0.0687677	0.201875	0	0.00754875	0.0050306
	Fungi	Ascomycota	Eurotiomycetes	Chaetothyriales	Cyphellophoraceae	Cyphellophora	0.021559	0.0038401	0.00259027	0.0695702	0.0123578	0.0619846	0.0442645	0.186584	0.013023	0.0709913	0.0911891	0.0219983	0.15988	0.1167	0.0204927	0.0647798	0.0117848	0.0432144	0.0497045	0.047091	0.0115203	0.00777081	0.120195	0.0214025	0.185954	0.0680105	0.330739	0.0274909	0.155656	0.204504	0.044337	0.256518	0.212709	0.0394702	0.168922	0.0353544	0.0928058	0.0616787
	Fungi	Basidiomycota	Tremellomycetes	Filobasidiales	Filobasidiaceae	Filobasidium	0.0519405	0.0592277	0.113098	0	0.041669	0.052392	0	0.0842766	0.0348259	0	0.108581	0.0988491	0	0.0451614	0.0170581	0	0.0807357	0.110115	0.00842434	0.107036	0.0899479	0.100492	0	0.053842	0.0708644	0	0.0712245	0.0417677	0	0.229527	0.106558	0	0.101852	0.0382221	0	0.116344	0.157047	0.0211852
	Fungi	Ascomycota	Sordariomycetes	Hypocreales	Hypocreaceae	Monocillium	0	0.367604	0	0.0888398	0.0696699	0.0163263	0.0258943	0.0505716	0	0.0213733	0	0	0.0097034	0.00612745	0.00669532	0.0434476	0.024918	0.0818832	0.00900827	0	1.10281	0	0.266519	0.186905	0.0489789	0.0776829	0.11152	0	0.06412	0	0	0.0291102	0.0183824	0.0189372	0.0890237	0.0747539	0.170295	0.0270248
	Fungi	Ascomycota	Sordariomycetes	Glomerellales	Plectosphaerellaceae	Verticillium	0	0	0	0	0	0	0	0	0.392979	0	0	0	0	0	0	0	0	0.372085	0	0	0	0	0	0	0	0	0	1.17894	0	0	0	0	0	0	0	0	1.11626	0
	Fungi	Ascomycota	Orbiliomycetes	Orbiliales	Orbiliaceae	Arthrobotrys	0.0404551	0.0646905	0.0490601	0.0536413	0.0348716	0.0489665	0.0297558	0.0406152	0.0270261	0.0412894	0.0383963	0.0588611	0.0564188	0.0134333	0.0619119	0.0346416	0.0166106	0.0261334	0.027245	0.0766686	0.0978628	0.0585172	0.0588888	0.056523	0.0833631	0.0459773	0.050636	0.0333039	0.069643	0.0443847	0.0571861	0.0589512	0.0287053	0.0944458	0.0616557	0.0275189	0.0318536	0.0571469
	Fungi	Basidiomycota	Agaricomycetes	Agaricales	Crepidotaceae	Simocybe	0.0483941	0.0122144	0.018511	0.0478464	0.0064569	0.0621745	0.00738371	0.0491214	0.0279892	0.00703311	0.0958978	0.00577742	0.00480786	0.0135163	0.0593187	0.000996016	0.0396819	0.00716964	0.192118	0.145182	0.0321226	0.0555329	0.0940472	0.0141952	0.106991	0.0221511	0.113679	0.0435336	0.0210993	0.259052	0.0117253	0.0144236	0.0271301	0.113276	0.00298805	0.063504	0.0215089	0.408787
	Fungi	Ascomycota	Sordariomycetes	Hypocreales	Nectriaceae	Pleiocarpon	0	0.00932339	0	0	0	0	0	0	0	0	0	0	0.636573	0	0	0	0.0174426	0	0	0	0.0279702	0	0	0	0	0	0	0	0	0	0	1.84095	0	0	0	0.0523278	0	0
	Fungi	Ascomycota	Sordariomycetes	Hypocreales	Stachybotryaceae	Stachybotrys	0.0773064	0.0135809	0.03426	0	0.165361	0.00504117	0.0247556	0.0439259	0.0266698	0.00788661	0.0103705	0.0430528	0.00724519	0.00647526	0	0.0109504	0.00994156	0.0977798	0.0131355	0.231919	0.0292481	0.10278	0	0.231935	0.0151235	0.0578677	0.0958901	0.0494077	0.0236598	0.0293321	0.0720587	0.0217356	0.0144905	0	0.0328513	0.0298247	0.207988	0.0394064
	Fungi	Ascomycota	Sordariomycetes	Microascales	Microascaceae	Parascedosporium	0.198612	0.00661619	0.0130763	0	0.00409309	0	0	0	0	0.0107632	0.0124366	0	0.0416575	0	0	0.0104947	0.234566	0.023629	0	0.576707	0.0198486	0.039229	0	0.0122793	0	0	0	0	0.0322897	0.0351761	0	0.106082	0	0	0.0239302	0.703697	0.055018	0
	Fungi	Ascomycota	Sordariomycetes	Hypocreales	Stachybotryaceae	Albifimbria	0.00407314	0	0	0	0.145233	0	0	0	0.110669	0	0	0.00620136	0.243509	0	0	0	0	0.0334093	0	0.0122194	0	0	0	0.400262	0	0	0	0.332006	0	0	0.0186041	0.730527	0	0	0	0	0.100228	0
	Fungi	Ascomycota	Eurotiomycetes	Chaetothyriales	Herpotrichiellaceae	Rhinocladiella	0.0801082	0.00396825	0	0	0	0.0579617	0	0.0509956	0.0140203	0	0	0	0	0.246508	0.015074	0	0	0.063481	0	0.182074	0.0119048	0	0	0	0.173885	0	0.130065	0.042061	0	0	0	0	0.452877	0.0426357	0	0	0.115107	0
	Fungi	Ascomycota	Sordariomycetes	Chaetosphaeriales	Chaetosphaeriaceae	Thozetella	0	0	0	0.0426632	0	0	0	0	0	0.137498	0	0.115369	0	0	0	0.154863	0	0.0273557	0.038843	0	0	0	0.12799	0	0	0	0	0	0.38471	0	0.231661	0	0	0	0.368346	0	0.0820672	0.116529
	Fungi	Ascomycota	Saccharomycetes	Saccharomycetales	Saccharomycetales_fam_Incertae_sedis	Candida	0.017496	0.0297736	0.0319231	0.00977684	0.00293858	0.0238829	0.0103614	0.0161683	0.0174213	0.0185668	0.0109656	0.0701875	0.0380718	0.0243162	0.0410169	0.0277149	0.036474	0.0378206	0.0360495	0.0275445	0.0377826	0.0493761	0.0173027	0.00881575	0.0386902	0.0143836	0.0345213	0.0395235	0.0223876	0.0263135	0.19651	0.0395026	0.0343506	0.0669468	0.0460482	0.0576794	0.101187	0.0569727
	Fungi	Ascomycota	Sordariomycetes	Xylariales	Xylariales_fam_Incertae_sedis	Phialemoniopsis	0.0104712	0.002886	0	0	0	0.0762915	0.119236	0.0390207	0.0105734	0.00125726	0.00360302	0.0035621	0	0.224957	0.000625696	0.00418693	0	0	0	0.0314136	0.00865801	0	0	0	0.114529	0.308162	0.0845197	0.0317203	0.00377177	0.0101909	0.0106863	0	0.403999	0.00176974	0.0125608	0	0	0
	Fungi	Ascomycota	Sordariomycetes	Hypocreales	Nectriaceae	Volutella	0.0107792	0	0	0	0	0.219707	0.215358	0	0	0	0	0	0	0.00335087	0	0	0.0103825	0	0	0.0276115	0	0	0	0	0.420046	0.646074	0	0	0	0	0	0	0.0100526	0	0	0.0311475	0	0
	Fungi	Basidiomycota	Exobasidiomycetes	Exobasidiales	Exobasidiaceae	Exobasidium	0.0158338	0	0.00376223	0.0107452	0	0.0595112	0.228872	0.00278186	0.007876	0.0237989	0.00420352	0.00153984	0.0365004	0.0113122	0	0.0152254	0.00331385	0.00277262	0	0.0475015	0	0.0112867	0.018034	0	0.168632	0.621466	0.00834559	0.023628	0.0493009	0.0118894	0.00461951	0.0890303	0.0339367	0	0.0262332	0.00994156	0.00831785	0
	Fungi	Basidiomycota	Tremellomycetes	Trichosporonales	Trichosporonaceae	Cutaneotrichosporon	0.0101523	0.0195024	0.023823	0.0019891	0.0105427	0.0133813	0.0285271	0.0156873	0.00113466	0.0293084	0.0239809	0.0156089	0.0527676	0.0241796	0.0329778	0.0277949	0.0034188	0	0.0356924	0.0169143	0.0413828	0.0325286	0.0059673	0.0244742	0.0324293	0.0605792	0.0287266	0.00340398	0.0817047	0.0623014	0.0256383	0.0646592	0.0483594	0.0437513	0.0375691	0.0102564	0	0.090222
	Fungi	Ascomycota	Dothideomycetes	Pleosporales	Phaeosphaeriaceae	Neosetophoma	0.0141445	0.00414285	0.0124897	0.00700411	0.00520653	0.00277895	0.00405246	0.0413817	0.035607	0.0370575	0.00447642	0.00924396	0.0139842	0.0201632	0.00341342	0.0442309	0.0415676	0.0242085	0.0329163	0.0343498	0.0124285	0.0202649	0.0141699	0.0156196	0.00556157	0.00922079	0.0701935	0.0505696	0.0788502	0.0126612	0.0277319	0.0419527	0.0453342	0.00965461	0.0603082	0.0751352	0.0343286	0.087517
	Fungi	Ascomycota	Dothideomycetes	Capnodiales	Cladosporiaceae	Cladosporium	0.0571451	0.0169022	0	0	0.0224216	0.133134	0	0.034972	0	0.0111011	0.0120354	0	0	0.0238003	0	0.00628234	0.0276353	0	0.00557085	0.1251	0.0338045	0	0	0.0448985	0.399403	0	0.104916	0	0.0333033	0.0340413	0	0	0.0714008	0	0.018847	0.082906	0	0.0167125
	Fungi	Ascomycota	Eurotiomycetes	Chaetothyriales	Herpotrichiellaceae	Veronaea	0.00325991	0	0.00103611	0.0437332	0	0.0248994	0.0289706	0.0367971	0.00658104	0.0451131	0	0.0127642	0.0398875	0	0	0.0703396	0	0	0.0229514	0.00977972	0	0.00310832	0.0931129	0	0.0500432	0.0690455	0.110391	0.0197431	0.0795102	0	0.0382926	0.0486893	0	0	0.0811226	0	0	0.0555715
	Fungi	Ascomycota	Dothideomycetes	Pleosporales	Lophiostomataceae	Lophiostoma	0	0.0190977	0.0040549	0.125527	0.00526254	0.0281767	0.0100475	0	0.00154591	0.0342923	0.00273353	0.0137579	0.00681904	0	0.0102662	0.0452003	0	0	0.00678109	0	0.0425921	0.0121647	0.370607	0.0157876	0.0398317	0.0167419	0	0.00463774	0.0729034	0.00773159	0.0309722	0.0204571	0	0.0290371	0.106995	0	0	0.0125315
	Fungi	Ascomycota	Sordariomycetes	Sordariales	Chaetomiaceae	Chaetomium	0.0464801	0	0	0.0170694	0.0413821	0.0231867	0	0	0.0138618	0.0113153	0	0	0	0	0	0	0	0.156554	0	0.13944	0	0	0.0512081	0.124146	0.0494592	0	0	0.0415853	0.0339459	0	0	0	0	0	0	0	0.469661	0
	Fungi	Ascomycota	Dothideomycetes	Pleosporales	Pleosporaceae	Alternaria	0.0412714	0.00252052	0.00103611	0	0.0694563	0	0.0231605	0.00214431	0	0.005057	0.0318267	0	0.00549469	0	0.0234945	0.0132811	0.0370868	0.00479112	0	0.0589315	0.00756157	0.00310832	0	0.201157	0	0.0576524	0.00643294	0	0.0103097	0.0900194	0	0.0164841	0	0.0349873	0.0312138	0.105839	0.0107675	0
	Fungi	Ascomycota	Leotiomycetes	Thelebolales	Pseudeurotiaceae	Pseudeurotium	0.00745122	0.00424171	0.0223185	0.0248625	0.0208574	0.0221219	0.00300942	0.0126273	0.0165107	0.00908396	0.0223448	0.00178105	0.00892658	0.00557041	0.010056	0.0192329	0.00784072	0.0229576	0.01648	0.0223537	0.00918787	0.0270226	0.0311469	0.0220892	0.0256697	0.00902826	0.0222838	0.0229598	0.0191459	0.047458	0.00534315	0.0204398	0.0167112	0.0188161	0.0226295	0.0114726	0.0439078	0.0303573
	Fungi	Ascomycota	Sordariomycetes	Sordariales	Lasiosphaeriaceae	Cercophora	0	0	0	0	0	0.0730226	0	0	0	0	0	0	0.130996	0	0	0	0.049871	0	0	0	0	0	0	0	0.219068	0	0	0	0	0	0	0.392988	0	0	0	0.149613	0	0
	Fungi	Basidiomycota	Agaricomycetes	Trechisporales	Hydnodontaceae	Subulicystidium	0	0.0205087	0	0.0554578	0.00252576	0	0.00505064	0.00672706	0.00568101	0.0289017	0	0.00396385	0.0812636	0	0	0	0.0196045	0.0141844	0	0	0.0497266	0	0.111378	0.00757729	0	0.0151519	0.0201812	0.017043	0.0867052	0	0.0118915	0.203514	0	0	0	0.0588134	0.0425532	0
	Fungi	Ascomycota	Eurotiomycetes	Chaetothyriales	Herpotrichiellaceae	Cladophialophora	0.00480293	0.0038401	0	0.0198965	0.00402488	0	0	0.0915	0.0148028	0.0239367	0	0.0195828	0.00840961	0.0155971	0.00989756	0.00250847	0	0.0155267	0	0.0144088	0.0115203	0	0.0596896	0.0120746	0	0	0.144848	0.0444084	0.0718102	0	0.051712	0.0252288	0.0467914	0.0279945	0.0075254	0	0.04658	0
	Fungi	Ascomycota	Dothideomycetes	Pleosporales	Pleosporales_fam_Incertae_sedis	Hermatomyces	0	0.00775946	0	0.0235684	0.00259706	0.0555708	0	0	0.00252032	0.0418875	0.0391401	0.00677528	0.0137295	0.00416787	0.00341342	0.00621504	0	0.0115817	0.00387434	0	0.0232784	0	0.0578494	0.0077912	0.150683	0	0	0.00756096	0.100847	0.110705	0.0203258	0.0411885	0.0125036	0.00965461	0.0186451	0	0.0347452	0.011623
	Fungi	Ascomycota	Sordariomycetes	Sordariales	Chaetomiaceae	Acrophialophora	0.025144	0.140728	0	0	0	0	0	0.0463797	0	0	0	0	0	0	0	0	0	0	0	0.075432	0.33622	0	0	0	0	0	0.139139	0	0	0	0	0	0	0	0	0	0	0
	Fungi	Basidiomycota	Microbotryomycetes	Sporidiobolales	Sporidiobolaceae	Rhodotorula	0	0.000828569	0.00569461	0.00954768	0.0161756	0.0200969	0.00677801	0.0123364	0.00340861	0.0305527	0.00922717	0.0113096	0.0223411	0.00641211	0.00911682	0.0184722	0	0	0.023837	0	0.00248571	0.0133379	0.028643	0.024943	0.0421622	0.0140482	0.0280255	0.0102258	0.0792849	0.0260984	0.0156207	0.0495985	0.0192363	0.0144981	0.0258494	0	0	0.0426365
	Fungi	Ascomycota	Dothideomycetes	Botryosphaeriales	Botryosphaeriaceae	Neodeightonia	0	0	0.00513031	0	0	0.0458929	0	0.00312818	0	0.0592234	0.00280827	0.0233754	0.0259321	0	0	0.0393475	0	0	0	0	0	0.0153909	0	0	0.137679	0	0.00938453	0	0.135116	0.00794298	0.0701262	0.0777964	0	0	0.118043	0	0	0
	Fungi	Ascomycota	Sordariomycetes	Sordariales	Lasiosphaeriaceae	Rinaldiella	0	0	0.00156873	0	0.035916	0.0033206	0	0	0.0015752	0	0	0	0.0312239	0	0	0	0	0.120001	0	0	0	0.00470618	0	0.107748	0.00996181	0	0	0.0047256	0	0	0	0.0633575	0	0	0	0	0.276234	0
	Fungi	Basidiomycota	Agaricomycetes	Agaricales	Agaricaceae	Lepiota	0	0	0.00721614	0	0	0.016601	0	0.0155404	0	0	0	0	0.119152	0	0	0	0	0.0143183	0.0071038	0	0	0.0216484	0	0	0.0393084	0	0.0466211	0	0	0	0	0.274176	0	0	0	0	0.0429549	0.0186846
	Fungi	Basidiomycota	Tremellomycetes	Filobasidiales	Piskurozymaceae	Solicoccozyma	0.00630749	0	0.0130534	0.0194684	0.0053227	0.0108003	0	0.00667817	0.017372	0.0142815	0.0114968	0.00677617	0.0148844	0.00565611	0	0.0145382	0.0118047	0.00815189	0	0.0189225	0	0.0146083	0.0333608	0.0107772	0.0197995	0	0.0136747	0.0319743	0.0248761	0.0178455	0.0142849	0.0272653	0.0169683	0	0.0297138	0.0354141	0.01955	0
	Fungi	Ascomycota	Leotiomycetes	Helotiales	Helotiales_fam_Incertae_sedis	Acidomelania	0.16491	0	0	0	0	0	0	0	0	0	0	0	0	0	0	0	0	0	0	0.494729	0	0	0	0	0	0	0	0	0	0	0	0	0	0	0	0	0	0
	Fungi	Ascomycota	Sordariomycetes	Hypocreales	Nectriaceae	Xenoacremonium	0	0	0.0503753	0.0277798	0.0133898	0.0287774	0	0.0111274	0.00426076	0	0	0	0	0	0	0	0.0037037	0	0.0137633	0	0	0.136651	0.0833393	0.0401694	0.045341	0	0.0333823	0.0127823	0	0	0	0	0	0	0	0.0111111	0	0.0412898
	Fungi	Basidiomycota	Microbotryomycetes	Microbotryomycetes_ord_Incertae_sedis	Chrysozymaceae	Slooffia	0.0288885	0.00572449	0.00181319	0.00363438	0.00500505	0.00966527	0.00828967	0.0055265	0.00936516	0.00300897	0.0112431	0	0.0122551	0.0174898	0.00971692	0.00505985	0	0.0119848	0.00337794	0.0498567	0.0105886	0.00543957	0.00769158	0.0100628	0.0112017	0.0172845	0.0119304	0.0150385	0.0090269	0.0214612	0	0.0201485	0.0240213	0.0213227	0.0108221	0	0.0202471	0.00722248
	Fungi	Ascomycota	Leotiomycetes	Helotiales	Helotiales_fam_Incertae_sedis	Leptodontidium	0.14709	0.00414285	0	0	0	0	0	0	0	0	0	0	0	0	0	0	0	0	0	0.441269	0.0124285	0	0	0	0	0	0	0	0	0	0	0	0	0	0	0	0	0
	Fungi	Ascomycota	Dothideomycetes	Pleosporales	Phaeosphaeriaceae	Phaeosphaeria	0.0194605	0	0	0	0.118523	0	0	0	0	0	0	0	0	0.00160303	0	0	0	0.00609976	0	0.0583816	0	0	0	0.355569	0	0	0	0	0	0	0	0	0.00480908	0	0	0	0.0182993	0
	Fungi	Ascomycota	Leotiomycetes	Helotiales	Hyaloscyphaceae	Hyaloscypha	0	0	0	0	0.142453	0	0	0	0	0	0	0	0	0	0	0	0	0	0	0	0	0	0	0.427359	0	0	0	0	0	0	0	0	0	0	0	0	0	0
	Fungi	Basidiomycota	Tremellomycetes	Tremellales	Trimorphomycetaceae	Saitozyma	0.0299329	0.00678953	0.0069266	0	0.00292719	0.00268862	0.0111244	0.010057	0.00542194	0.018129	0	0	0.00294702	0.0135009	0.0038819	0.00529762	0	0.0185442	0.00279478	0.0755619	0.0203686	0.0141036	0	0.00878156	0.00806587	0.022286	0.030171	0.0113567	0.0368466	0	0	0.00592048	0.0270323	0.00803146	0.00978301	0	0.0397623	0.00838434
	Fungi	Ascomycota	Dothideomycetes	Pleosporales	Torulaceae	Torula	0	0	0	0	0	0	0	0	0	0	0	0.00920209	0	0	0	0.124893	0	0	0	0	0	0	0	0	0	0	0	0	0	0	0.0276063	0	0	0	0.374678	0	0	0
	Fungi	Ascomycota	Sordariomycetes	Xylariales	Xylariales_fam_Incertae_sedis	Robillarda	0	0	0	0	0	0	0	0	0	0	0	0	0.133469	0	0	0	0	0	0	0	0	0	0	0	0	0	0	0	0	0	0	0.385832	0	0	0	0	0	0
	Fungi	Ascomycota	Dothideomycetes	Pleosporales	Tetraplosphaeriaceae	Tetraplosphaeria	0	0	0	0	0	0	0.0615409	0	0	0	0	0	0	0	0	0	0	0.069471	0	0	0	0	0	0	0	0.184623	0	0	0	0	0	0	0	0	0	0	0.158974	0
	Fungi	Basidiomycota	Tremellomycetes	Tremellales	Bulleribasidiaceae	Vishniacozyma	0.0150177	0	0.00592639	0	0.00390489	0.00596103	0.000601884	0.0118712	0.00495282	0.0078618	0.00922566	0.0014006	0.00159847	0.0352276	0	0.004509	0.00532747	0.0142788	0.00134044	0.0219153	0	0.0177792	0	0.0117147	0.0178831	0.00180565	0.0173003	0.0113007	0.0177663	0.0260941	0.0042018	0.0047954	0.0602859	0	0.013527	0.0109738	0.0254503	0.00402131
	Fungi	Ascomycota	Dothideomycetes	Capnodiales	Mycosphaerellaceae	Ramularia	0.0249927	0	0	0	0	0.00675989	0.00243414	0.00857725	0	0.00669807	0	0	0.00187003	0.0204155	0.0298409	0	0.00939878	0	0.0138112	0.0587618	0	0	0	0	0.0143634	0.00730243	0.0257317	0	0.0155514	0	0	0.0056101	0.031933	0.0532499	0	0.0151056	0	0.0332377
	Fungi	Ascomycota	Eurotiomycetes	Chaetothyriales	Herpotrichiellaceae	Phialophora	0	0	0	0	0	0.0016603	0.00184593	0.00448471	0.0254566	0.00139108	0	0	0	0.0897767	0	0	0	0	0	0	0	0	0	0	0.00498091	0.00553778	0.0134541	0.0707211	0.00417324	0	0	0	0.254162	0	0	0	0	0
	Fungi	Basidiomycota	Cystobasidiomycetes	Cystobasidiales	Cystobasidiaceae	Cystobasidium	0.00676895	0.00710353	0.00814639	0	0	0.00655467	0.0128738	0.0018624	0.0147375	0	0.00697233	0.00527115	0	0.00542078	0.0019007	0.00708557	0	0.0288158	0.00240975	0.0203069	0.0213106	0.0190369	0	0	0.0132835	0.0189905	0.00558722	0.0331495	0	0.0197207	0.0158135	0	0.0119167	0.00537599	0.0212567	0	0.0608761	0.00722926
	Fungi	Ascomycota	Leotiomycetes	Helotiales	Hyaloscyphaceae	Hyphodiscus	0	0	0	0	0.0121237	0	0.0451899	0	0	0	0	0	0	0.0149483	0	0	0	0	0.0313007	0	0	0	0	0.036371	0	0.13557	0	0	0	0	0	0	0.0448449	0	0	0	0	0.093902
	Fungi	Ascomycota	Dothideomycetes	Pleosporales	Amorosiaceae	Angustimassarina	0.00504169	0.000969932	0.0307182	0	0	0.00343278	0	0.00627859	0.00693088	0.003816	0	0	0	0.0291526	0	0.00683803	0.00975293	0	0	0.0151251	0.0029098	0.0721784	0	0	0.00690367	0	0.0188358	0.0207926	0.011448	0	0	0	0.0874577	0	0.0113556	0.0292588	0	0
	Fungi	Ascomycota	Dothideomycetes	Pleosporales	Didymosphaeriaceae	Paraconiothyrium	0	0	0	0	0	0.00149026	0.086681	0	0	0	0	0	0	0	0.00298674	0	0	0	0	0	0	0	0	0	0.00447077	0.260043	0	0	0	0	0	0	0	0.00844778	0	0	0	0
	Fungi	Ascomycota	Sordariomycetes	Ophiostomatales	Ophiostomataceae	Sporothrix	0	0	0	0.010704	0	0.00867776	0	0	0.0097825	0.0238605	0	0	0	0	0	0.0274224	0	0	0	0	0	0	0.0261149	0	0.0175914	0	0	0.0293475	0.0495462	0	0	0	0	0	0.0541799	0	0	0
